# Supplementary material for: Quality Assessment of the Protein Ingredients Recovered by Ultrasound-Assisted Extraction from the Press Cakes of Coconut and Almond Beverage Preparation
Source: Foods. 2022 Nov 18;11(22):3693. doi: 10.3390/foods11223693 (PMC9689247; doi:10.3390/foods11223693)
Supplement: Supplementary file 1 [file foods-11-03693-s001.zip]

Archive with 1 entries (1 files):
- foods-1993147-supplementary.xlsx
