# Supplementary material for: Quality Assessment of the Protein Ingredients Recovered by Ultrasound-Assisted Extraction from the Press Cakes of Coconut and Almond Beverage Preparation
Source: Foods. 2022 Nov 18;11(22):3693. doi: 10.3390/foods11223693 (PMC9689247; doi:10.3390/foods11223693)
Supplement: Supplementary file 1 [file foods-11-03693-s001.zip › foods-1993147-supplementary.xlsx]

## Sheet: coconut control
Intensity	Sequence	C-term	Modifications	m/z (Da)	MH+(Da)	Peptide pI	Protein MW (Da)	Protein pI	Species	Accession #	Protein Name
23700000	(K)EPEKETSNQAAAEVLVPFGVRDGDR(I)	Free Acid		905.2	2714.34	4.36	94544.2	5.54	COCNU	A0A068BBJ6	1,4-alpha-glucan-branching enzyme
4810000	(R)GTCTRVYITPK(K)	Free Acid	C:Carbamidomethylation	432.33	1295.68	9.99	14912.2	11.77	COCNU	T1SCH7	30S ribosomal protein S12, chloroplastic
13900000	(K)EENKGSVEFQILSFTSKIR(R)	Free Acid		737.85	2212.16	6.33	10816.5	10.63	COCNU	T1SCN8	30S ribosomal protein S15, chloroplastic
21900000	(K)GAQPTGTVCDILRK(A)	Free Acid	C:Carbamidomethylation	505.88	1515.8	8.75	10252.9	10.96	COCNU	T1SCZ6	30S ribosomal protein S16, chloroplastic
24200000	(R)TIYGVLGIKIWIFVNEFGYL(-)	Free Acid		782	2345.29	5.66	25662.4	10.22	COCNU	T1SCQ2	30S ribosomal protein S3, chloroplastic
7180000	(R)SKALIQNYIASPPPEELPK(H)	Free Acid		698.25	2095.14	5.86	23376	10.74	COCNU	T1SD06	30S ribosomal protein S4, chloroplastic
34500000	(K)KIQQKTETNPLSVLR(Q)	Free Acid		877.89	1755.01	9.99	17341.9	11.16	COCNU	T1SCK3	30S ribosomal protein S7, chloroplastic
23000000	(R)NGAVDSQVKSNPR(N)	Free Acid		458.41	1371.7	8.75	30045.2	11.26	COCNU	T1SD41	50S ribosomal protein L2, chloroplastic
12400000	(R)EIKVLAQHICMSVLK(A)	Free Acid	C:Carbamidomethylation	886.2	1768.98	8.69	15117.4	10.09	COCNU	T1SCH2	50S ribosomal protein L22, chloroplastic
114000000	(-)MAVPK(K)	Free Acid		546.17	545.312	8.5	6494.7	11.81	COCNU	T1SD28	50S ribosomal protein L32, chloroplastic
6470000	(-)KVLKQSDVGSLGR(I)	Free Acid		693.51	1386.81	9.99	7875	8.31	COCNU	A0A145WDV1	Abcisic acid insensitive 3 (Fragment)
16000000	(R)DIKEK(L)	Free Acid		632.14	632.361	6.07	41873.2	5.23	COCNU	A0A3B8DVX8	Actin
7800000	(K)DAYVGDEAQSK(R)	Free Acid		395.3	1182.53	4.03	30570.4	5.15	COCNU	A4IEC4	Actin (Fragment)
3820000	(K)LFEIDPDDTVLAFADMMKKK(I)	Free Acid		776.15	2327.17	4.36	44693.3	6.16	COCNU	A0A0C4MIW7	Acyl-[acyl-carrier-protein] desaturase
172000000	(R)RDWIIKDLPTGEVIGR(A)	Free Acid		934.91	1868.04	6.12	40949.9	8.67	COCNU	A0A3Q9U2W1	Acyl-[acyl-carrier-protein] hydrolase
261000000	(K)ADPAAKTLL(-)	Free Acid		898.35	899.52	5.88	27627.8	9.43	COCNU	A0A076YHP6	AGAMOUS-like MADS-box protein
18100000	(K)GNLISSYSR(L)	Free Acid		499.81	996.511	8.75	30595.7	6.55	COCNU	L0L403	Alpha galactosidase isoform 1 (Fragment)
34900000	(-)GNLAAKASTFPSGIK(A)	Free Acid		488.16	1461.81	10	3475.9	9.31	COCNU	A0A1W5T3N4	Alpha-D-galactosidase (Fragment)
170000000	(K)KVKGDGSAEVWAGPLSGGR(V)	Free Acid		935.32	1870.98	8.59	43973.3	4.83	COCNU	A0A077D591	Alpha-galactosidase
26400000	(R)LESQEFSSKNFTRR(K)	Free Acid		577.24	1728.87	8.75	23824.3	10.02	COCNU	G3EGX6	AP2 transcription factor (Fragment)
22300000	(K)NWQHPVQIK(K)	Free Acid		576.39	1149.62	8.76	38906.8	5.82	COCNU	K7P8F1	AP2/EREBP transcription factor WRI1
18900000	(-)INSDKILIYMDELK(R)	Free Acid		565.33	1694.9	4.56	15364.3	5.61	COCNU	L0L1D4	Arginine decarboxylase (Fragment)
8540000	(R)NSEELRRGAIEQLEK(A)	Free Acid		591.26	1771.93	4.95	21082.5	6	COCNU	T1SCK7	ATP synthase subunit b, chloroplastic
628000000	(R)TNPTTSSPVVSTLEEKNLGR(I)	Free Acid		711.38	2130.1	5.81	53841.8	5.29	COCNU	Q7HHW4	ATP synthase subunit beta, chloroplastic
9910000	(K)SATLLNATSSR(R)	Free Acid		561.89	1120.6	9.47	22226.5	10.25	COCNU	A0A2Z2C4R2	ATPase subunit 4
12000000	(R)NQLLSHRGNKIGSNDPK(T)	Free Acid		627.37	1877.99	9.99	17858.3	9.88	COCNU	A0A2Z2CEF9	ATPase subunit 8
36800000	(K)GDKFLYSVSVLRTATGR(G)	Free Acid		623.43	1870.02	9.99	111963	5.22	COCNU	A0A068B9Y4	ATP-dependent RNA helicase (Fragment)
48700000	(K)ELGVISEASSPLK(R)	Free Acid		665.28	1329.73	4.53	52930.5	9.14	COCNU	V9N3I8	Beta-ketoacyl-ACP synthase I
12500000	(R)CPAPGEPPFVK(V)	Free Acid	C:Carbamidomethylation	400.6	1198.59	6	30084.3	9.17	COCNU	A0A075C168	Biotin carboxyl carrier protein of acetyl-CoA carboxylase
125000000	(K)RINDALDK(H)	Free Acid		473.1	944.516	5.96	22900.7	4.62	COCNU	L0L0D5	Casein kinase II subunit beta
17600000	(R)SASDEEAYATVSSAPPKR(R)	Free Acid		623.39	1865.89	4.68	23346.7	5.1	COCNU	Q0ZDH1	CBF-like transcription factor
23200000	(R)SKSLRVLDLSYLNSK(L)	Free Acid		862.87	1722.97	9.7	138498	6.35	COCNU	A0A3B8DFU3	CC-NBS-LRR protein
57300000	(K)KGKENEVEHCFVGDPVLDAEAK(K)	Free Acid	C:Carbamidomethylation	824.37	2471.19	4.64	65735	5.06	COCNU	A0A088S8C6	CMT-type DNA-methyltransferase (Fragment)
43000000	(R)GRLESVTTDGGRSGFFNR(G)	Free Acid		652.75	1955.97	9.51	83981.4	9.59	COCNU	X2J8B4	Cyclic nucleotide-gated ion channel 5
10800000	(R)GLYHASYSSPREFVR(C)	Free Acid		590.21	1768.88	8.6	44130.7	8.07	COCNU	A0A2Z2C4S8	Cytochrome b
14500000	(R)WSASMMVLMMILHVFRVYLTGGFK(K)	Free Acid		939.44	2817.45	9.99	24264.2	9.36	COCNU	T1SCH0	Cytochrome b6
59600000	(K)KPDLNDPVLRAKLAK(G)	Free Acid		560.29	1678	9.7	19074.3	6.07	COCNU	T1SCJ8	Cytochrome b6-f complex subunit 4
31300000	(R)IGFLLASSGGSR(S)	Free Acid		389.14	1164.64	9.75	51500.9	10.94	COCNU	A0A2Z2CEJ1	Cytochrome c biogenesis FC
627000000	(K)GVEGIRICCSGRLGGAEIAR(T)	Free Acid	C:Carbamidomethylation	711.34	2131.09	9.51	69269.1	10.37	COCNU	A0A2Z2C4S0	Cytochrome c biogenesis FN
5990000	(K)TSSSTWNSSQNPSTSPTSLPLTVSR(T)	Free Acid		874.54	2622.26	9.41	23615.1	9.56	COCNU	A0A2Z2CD28	Cytochrome c maturation protein CcmB
153000000	(R)LLEVDNRVVVPAKTHLR(M)	Free Acid		654.44	1959.15	8.75	25007.1	9.43	COCNU	A0A2Z2C8Q5	Cytochrome c oxidase subunit 2
6930000	(K)SNNTVYNATSAGIVSR(I)	Free Acid		551.64	1653.82	8.46	35413.1	8.55	COCNU	T1SCN9	Cytochrome f
227000000	(K)NLPMPGEVDFINGGPPCQGFSGMNR(F)	Free Acid	C:Carbamidomethylation	898.19	2691.21	4.37	174072	5.61	COCNU	A0A088S6A7	Cytosine-specific methyltransferase (Fragment)
85800000	(R)NTYTDSGFFSRKSFK(Y)	Free Acid		595.35	1784.86	9.7	74993.3	9.55	COCNU	A0A068BG41	DEAD-box ATP-dependent RNA helicase
20800000	(K)DQIGEANDIGEKKK(A)	Free Acid		516.38	1544.79	4.79	45694.5	9.08	COCNU	A0A3T0QHC7	Diacylglycerol acyltransferase 1
32100000	(R)VDEFNRSPSK(Q)	Free Acid		589.82	1178.58	6.04	101721	8.57	COCNU	A0A068EW60	DNA repair and recombination protein
164000000	(K)DQNKVPVR(G)	Free Acid		955.41	955.532	8.75	87921.2	6.45	COCNU	A0A068EUV7	DNA replication licensing factor
28700000	(K)LFADAVDVRQEIDLR(I)	Free Acid		588.03	1759.93	4.23	104575	7	COCNU	A0A068BCF9	DNA topoisomerase
109000000	(K)SEVSTFVNFIHQK(D)	Free Acid		513.25	1535.79	6.47	110027	9.25	COCNU	A0A2Z2CD19	DNA-directed RNA polymerase
230000000	(K)INRTIFVDAKGLK(F)	Free Acid		737.99	1474.87	9.99	188808	6.73	COCNU	A0A088S695	DNA-directed RNA polymerase subunit (Fragment)
6680000	(R)ALLGEIEGTCITRAKSEK(A)	Free Acid	C:Carbamidomethylation	987.71	1976.05	6.27	39454.4	6.69	COCNU	T1SCM6	DNA-directed RNA polymerase subunit alpha
70100000	(K)KGQILADGAATVGGELALGK(N)	Free Acid		623.79	1869.04	6.07	121384	9.27	COCNU	T1SD01	DNA-directed RNA polymerase subunit beta
71100000	(K)TNKPEKDGLFCER(I)	Free Acid	C:Carbamidomethylation	531.34	1593.77	5.85	79814.5	9.38	COCNU	T1SCL0	DNA-directed RNA polymerase subunit beta'
65800000	(K)ISRHSGILIPPETEK(K)	Free Acid		560.2	1676.93	6.76	157673	9.4	COCNU	T1SCI4	DNA-directed RNA polymerase subunit beta''
25500000	(K)DMYPNGITVLSLFSGIGGAEVALHR(L)	Free Acid		872.39	2617.34	5.32	62979.5	4.87	COCNU	A0A088S6R1	DRM-type DNA-methyltransferase (Fragment)
44500000	(R)HPLFPSAKPPFVAPDEYHR(F)	Free Acid		736.27	2205.12	6.92	52203.4	4.94	COCNU	F5A665	E2F protein
129000000	(K)DLTSQVSSETDPIK(L)	Free Acid		507.66	1519.75	4.03	91166.2	5.38	COCNU	A0A068B9Z0	E3 UFM1-protein ligase
52400000	(R)VETGILKPGMVVTFGPSGLTTEVK(S)	Free Acid		821.29	2460.34	6.11	49638.5	9.38	COCNU	A0A3B8DYC1	Elongation factor 1-alpha
28000000	(-)ASLQSSVDIQLVGDDLLVTNPMR(I)	Free Acid		824.35	2471.28	3.93	13790.4	5.89	COCNU	Q3SAV9	Enolase (Fragment)
41000000	(-)MQATEGARPMDAVLVPLR(N)	Free Acid		652.56	1955.02	5.82	59792	6.87	COCNU	A0A0N9H5S5	Ent-kaurene oxidase
40400000	(R)DLELQRVSGNSFEGR(K)	Free Acid		569.17	1706.85	4.68	92069.7	5.41	COCNU	A0A1W5YN07	Ent-kaurene synthase (Ent-kaur-16-ene synthase)
60300000	(R)KRLPPGDLGWPLLGNMAAFLWAFK(F)	Free Acid		900.25	2698.47	9.99	56777	9.12	COCNU	A0A1W5YN03	Ent-kaurenoic acid oxidase
25200000	(R)DVLDLRANNWVPRR(E)	Free Acid		863.06	1723.93	9.51	87962.9	7.24	COCNU	A0A3B8DFT4	Eukaryotic translation initiation factor
119000000	(K)GGDWVVDEVHQRVMR(T)	Free Acid		595.2	1782.87	5.38	105361	5.95	COCNU	A0A068EX93	Exosome complex exonuclease RRP44
121000000	(R)LHAILEAFAGCR(R)	Free Acid	C:Carbamidomethylation	453.25	1357.7	6.75	12331.8	5.45	COCNU	G3F9C3	GAI-like protein 1 (Fragment)
67200000	(R)AGGPVPQG(-)	Free Acid		684.35	682.352	5.57	41185.1	6.46	COCNU	A0A142CAI4	Gibberellin 20-oxidase 1
52300000	(K)EKSGPSNPFGYGNKR(I)	Free Acid		547.25	1637.8	9.7	32802.8	6.94	COCNU	A0A1W5YN10	Gibberellin 2-beta-dioxygenase
16200000	(R)YDQVMKALAGRLISLMLLSLGLR(H)	Free Acid		855.27	2561.47	9.99	38686.8	6.77	COCNU	A0A1W5YN19	Gibberellin 3-beta-dioxygenase
40800000	(-)MASGKK(I)	Free Acid		623.35	621.339	10	37063.8	8.43	COCNU	A0A3B8DFT1	Glyceraldehyde-3-phosphate dehydrogenase
6480000	(K)GILGYVGEDLVSTDFLGDSR(S)	Free Acid		705.62	2113.05	3.84	30575.2	6.58	COCNU	I1W1N9	Glyceraldehyde-3-phosphate dehydrogenase (Fragment)
55600000	(K)VRSEVVNGTYALNQK(L)	Free Acid		560.36	1677.89	8.56	100913	5.51	COCNU	A0A068BG45	Glycosyl hydrolases family 31 protein
9380000	(R)KQQIFAESVLQRLEEK(-)	Free Acid		974.15	1946.07	6.23	43533.9	9.34	COCNU	A0A1B1W6E8	GPAT9
19800000	(-)MHSWEVGLMPRERDPLVVGR(V)	Free Acid		789.37	2364.21	6.52	20947.5	6.42	COCNU	A0A3S8X7T4	Heading date 3a
5350000	(R)TTRSPLSFWGDGGIVPFEPFFSCFSR(R)	Free Acid	C:Carbamidomethylation	998.24	2994.42	5.73	13098.6	11.62	COCNU	A0A2Z2CCU7	Hypothetical chloroplast RF68
17500000	(-)GSAMGGLTVFSDGVQALIEKGHR(K)	Free Acid		777.48	2330.19	6.75	20282.7	5.32	COCNU	L0L2I0	Ketoacyl-acyl carrier protein synthase isoform 1 (Fragment)
16700000	(K)VGAPPEVVARLEEACATSLMMGR(A)	Free Acid	C:Carbamidomethylation	814.97	2444.21	4.79	36909.2	6.02	COCNU	D6PAL3	KNOTTED-like homebox protein 1
87600000	(K)GSNEFKAEIDVLSK(V)	Free Acid		513.14	1536.79	4.68	96277.5	7.81	COCNU	A0A068EUD3	Leucine-rich repeat receptor-like protein kinase
80500000	(K)DEPWWPKMDSLSELTK(T)	Free Acid		981.34	1961.93	4.32	96584	5.63	COCNU	A0A068BDK6	Lipoxygenase
25400000	(K)TTSFSLHESHIERIWYLDIIR(I)	Free Acid		873.35	2616.36	5.95	61786.2	9.64	COCNU	T1SCK4	Maturase K
68800000	(R)LFRFPYNSYVSECEFVLVFLR(K)	Free Acid	C:Carbamidomethylation	895.61	2685.35	6.14	30925.3	10.18	COCNU	I1U9Q8	Maturase K (Fragment)
66200000	(K)RDVETINSDEEQYLR(L)	Free Acid		623.51	1866.88	4.18	20631.9	9.61	COCNU	L0L2H4	Myb-like transcription factor (Fragment)
56500000	(R)IEPLNHVEAERQR(R)	Free Acid		531.3	1590.84	5.5	73632	5.52	COCNU	A0A4D6C6M2	MYC2
17300000	(R)LFYFLMLAMYSGQIGSFSSR(D)	Free Acid		772.97	2318.14	8.59	56697.4	8.74	COCNU	T1SCH4	NAD(P)H-quinone oxidoreductase chain 4, chloroplastic
4150000	(-)MMFEHVLFLSVYLFSIGIYGLITSR(K)	Free Acid		978.78	2936.55	6.5	11350.2	9.81	COCNU	T1SCN5	NAD(P)H-quinone oxidoreductase subunit 4L, chloroplastic
32800000	(K)EGDSLAR(Y)	Free Acid		748.41	747.363	4.37	45768.1	5.44	COCNU	T1SCK8	NAD(P)H-quinone oxidoreductase subunit H, chloroplastic
17800000	(R)YIGQSFVITLSHTNR(L)	Free Acid		579.16	1735.91	8.75	21525.3	6.84	COCNU	T1SCQ8	NAD(P)H-quinone oxidoreductase subunit I, chloroplastic
5120000	(K)HELVHRSLGFDCRGIETLQIK(T)	Free Acid	C:Carbamidomethylation	835.99	2508.31	6.93	19075.3	6.19	COCNU	T1SCN3	NAD(P)H-quinone oxidoreductase subunit J, chloroplastic
15200000	(R)QTRVKYIADLGALAK(T)	Free Acid		550.22	1646.96	9.7	53876.4	9.3	COCNU	A0A2Z2C4Q9	NADH dehydrogenase subunit 2
11300000	(R)RAAPYDVHDQSDPDVPVGTRGDR(Y)	Free Acid		842.38	2523.2	4.67	43976.1	8.03	COCNU	A0A2Z2CEH0	NADH dehydrogenase subunit 7
124000000	(R)EVLDMSGVSSINHPDLR(R)	Free Acid		934.78	1868.92	4.53	22596.9	8.78	COCNU	A0A2Z2CD21	NADH dehydrogenase subunit 9
17200000	(K)GPDVVGSFGLLQPLADGLK(L)	Free Acid		628.37	1883.03	4.21	35473.6	9.62	COCNU	A0A2Z2C4Q6	NADH-ubiquinone oxidoreductase chain 1
32600000	(R)QIFLWIASFASFAVK(V)	Free Acid		577.26	1727.95	8.75	55009.9	9.69	COCNU	A0A2Z2C8B0	NADH-ubiquinone oxidoreductase chain 4
20100000	(R)LNAITLICILLFIGAVGK(S)	Free Acid	C:Carbamidomethylation	643.2	1929.16	8.75	74583.3	9.28	COCNU	A0A2Z2CD29	NADH-ubiquinone oxidoreductase chain 5
15600000	(-)MLEQEDAFK(F)	Free Acid		555.85	1110.51	4.14	28538.1	10.34	COCNU	A0A2Z2C6C1	NADH-ubiquinone oxidoreductase chain 6
133000000	(R)GEKLQIIGR(K)	Free Acid		507.9	1013.61	8.75	26602.1	5.64	COCNU	A0A0B5L4Z6	NBS-LRR resistance protein RGC103 (Fragment)
14900000	(K)MHDMMHDLA(-)	Free Acid		550.22	1100.43	5.04	27394.3	6.39	COCNU	A0A0B5L6X9	NBS-LRR resistance protein RGC104 (Fragment)
12200000	(K)LHGLPLAGR(V)	Free Acid		312.08	933.563	9.75	26315.8	5.91	COCNU	A0A0B5KYK4	NBS-LRR resistance protein RGC109 (Fragment)
97500000	(R)DELVKLWMAEGLIQR(S)	Free Acid		899.87	1800.97	4.68	27150.9	6.01	COCNU	A0A0B5L502	NBS-LRR resistance protein RGC110 (Fragment)
35200000	(K)CSGLPLAVKTIGSLLRGMTDQDGWK(D)	Free Acid	C:Carbamidomethylation	902.2	2703.4	8.59	28284.7	8.11	COCNU	A0A0B5KTU3	NBS-LRR resistance protein RGC113 (Fragment)
21400000	(R)EHAMAIFRSCGGLPLALNVVGR(A)	Free Acid	C:Carbamidomethylation	790.36	2368.24	9.7	27624.4	8.7	COCNU	A0A0B5KTU6	NBS-LRR resistance protein RGC118 (Fragment)
16800000	(-)GWGGGKTTVAQSVYNDPR(V)	Free Acid		632.38	1892.92	8.59	26594.2	8.72	COCNU	A0A0B5KYL4	NBS-LRR resistance protein RGC119 (Fragment)
30700000	(R)LSYQQLPAPLK(Q)	Free Acid		630.25	1257.72	8.59	26808.3	9.22	COCNU	A0A0B5L6Z9	NBS-LRR resistance protein RGC121 (Fragment)
63200000	(-)WDGGGGGKTTLVKNINNK(L)	Free Acid		620.45	1858.98	9.7	27377.1	5.45	COCNU	A0A0B5L520	NBS-LRR resistance protein RGC126 (Fragment)
13200000	(K)EILLDLSAEEDETRASR(L)	Free Acid		650.47	1946.97	4.08	27262	5.61	COCNU	A0A0B5KTV4	NBS-LRR resistance protein RGC129 (Fragment)
18000000	(K)VDLGGEEGEIQDLK(D)	Free Acid		500.52	1501.74	3.83	18943.4	5.95	COCNU	A0A0B5LB18	NBS-LRR resistance protein RGC146 (Fragment)
116000000	(R)GFELEDVGIPRPGTGGNQYK(R)	Free Acid		711.38	2134.06	4.68	27435.9	5.1	COCNU	A0A0B5KYQ4	NBS-LRR resistance protein RGC148 (Fragment)
6810000	(K)LFLVLDDVWTAKVWCELLCNTLK(S)	Free Acid	C:Carbamidomethylation	946.51	2836.48	4.56	27891.5	5.34	COCNU	A0A0B5L753	NBS-LRR resistance protein RGC151 (Fragment)
80000000	(K)IPIDIRGSNHK(R)	Free Acid		626.35	1249.7	8.76	20834.3	6.51	COCNU	A0A0B5LB32	NBS-LRR resistance protein RGC152 (Fragment)
33700000	(K)LTIASRSEDVCIK(M)	Free Acid	C:Carbamidomethylation	747.19	1491.78	6.07	27265	8.7	COCNU	A0A0B5KTZ9	NBS-LRR resistance protein RGC155 (Fragment)
15700000	(K)QCFLXCSLFTEDR(I)	Free Acid	C:Carbamidomethylation	564.39	1688.78	4.37	12577.3	4.88	COCNU	A0A0B5L573	NBS-LRR resistance protein RGC157 (Fragment)
11700000	(R)VLFKSKAGEVIEDPDLKPLSNEVVK(E)	Free Acid		918.77	2754.53	4.94	18673.4	9.07	COCNU	A0A0B5L764	NBS-LRR resistance protein RGC161 (Fragment)
62100000	(R)QSELVNWNMVQDK(L)	Free Acid		531.43	1590.76	4.37	20066.7	8.09	COCNU	A0A0B5L577	NBS-LRR resistance protein RGC166 (Fragment)
50900000	(R)VVELKPLK(E)	Free Acid		927.36	925.608	8.56	21552.3	7.12	COCNU	A0A0B5LB41	NBS-LRR resistance protein RGC169 (Fragment)
22600000	(-)LGWGGGGKTTLVNDVYESQEVK(R)	Free Acid		780.31	2337.17	4.68	29122.8	6.68	COCNU	A0A0B5L6P3	NBS-LRR resistance protein RGC17 (Fragment)
14400000	(R)NEFSLEDEGIPTPGRENHCK(L)	Free Acid	C:Carbamidomethylation	777.33	2329.05	4.57	27447	8.06	COCNU	A0A0B5KYD9	NBS-LRR resistance protein RGC20 (Fragment)
278000000	(K)TPNLVGIGK(E)	Free Acid		898.44	898.536	8.41	26830.4	8.67	COCNU	A0A0B5LAP3	NBS-LRR resistance protein RGC23 (Fragment)
51500000	(K)YTAEDLMR(R)	Free Acid		996.32	998.461	4.37	28991.6	6.68	COCNU	A0A0B5KTN7	NBS-LRR resistance protein RGC24 (Fragment)
10200000	(K)DDLAGDQSRSSLEPKVETSLR(G)	Free Acid		768.05	2303.15	4.44	26581.4	9.06	COCNU	A0A0B5LAQ4	NBS-LRR resistance protein RGC35 (Fragment)
16600000	(R)MMGTNCELSDIEMMQSLLREKLR(E)	Free Acid	C:Carbamidomethylation	929.23	2785.32	4.87	26907.9	9.42	COCNU	A0A0B5L4T3	NBS-LRR resistance protein RGC43 (Fragment)
22400000	(R)VLESTAWSTSGLPEGVK(G)	Free Acid		880.07	1760.91	4.53	26282	7.1	COCNU	A0A0B5KYG2	NBS-LRR resistance protein RGC47 (Fragment)
17900000	(K)RSYQQLPAPLKQCFPYCGLFP(-)	Free Acid	C:Carbamidomethylation	857.31	2570.27	9.7	26763.5	9.62	COCNU	A0A0B5L4V7	NBS-LRR resistance protein RGC63 (Fragment)
42000000	(K)GLPLAAKILGGLLYSK(V)	Free Acid		807.79	1614	9.7	26962.5	9.18	COCNU	A0A0B5L4W3	NBS-LRR resistance protein RGC69 (Fragment)
34200000	(-)GWGGGKTTLLNEFNNALESR(S)	Free Acid		722.15	2164.08	6.14	27197.7	5.74	COCNU	A0A0B5LAT9	NBS-LRR resistance protein RGC73 (Fragment)
33100000	(K)KFLLVLDDLWNEDESK(W)	Free Acid		654.7	1964	4.11	26811.6	9.12	COCNU	A0A0B5KTR9	NBS-LRR resistance protein RGC74 (Fragment)
19300000	(R)AFKSAEEPQNLVTIGKEIVK(K)	Free Acid		734.61	2201.22	6.27	26368	8.7	COCNU	A0A0B5L4W9	NBS-LRR resistance protein RGC76 (Fragment)
18300000	(K)YRMPSLVHDLMHDLA(-)	Free Acid		599.29	1797.88	5.98	27250	6.01	COCNU	A0A0B5KYI5	NBS-LRR resistance protein RGC81 (Fragment)
43300000	(K)QMMAVNTHHVNKLSLEDGWLLLCK(K)	Free Acid	C:Carbamidomethylation	947.27	2837.43	6.92	26035.6	5.73	COCNU	A0A0B5L6V8	NBS-LRR resistance protein RGC84 (Fragment)
10300000	(K)INCLEPEDAWKLFREMVGQDTLK(S)	Free Acid	C:Carbamidomethylation	931.44	2792.38	4.51	27344.1	6.28	COCNU	A0A0B5KTS9	NBS-LRR resistance protein RGC87 (Fragment)
6760000	(R)LVDIGKQIVDKCSGLPLAVK(T)	Free Acid	C:Carbamidomethylation	718.91	2153.24	8.5	26409.4	4.79	COCNU	A0A0B5L4Y2	NBS-LRR resistance protein RGC90 (Fragment)
88000000	(K)QKYRMPSLMHDLVHDLA(-)	Free Acid		685.37	2054.03	6.92	27310.1	6.01	COCNU	A0A0B5LAV3	NBS-LRR resistance protein RGC93 (Fragment)
18600000	(R)RWNDLLKNEQEED(-)	Free Acid		564.33	1688.79	4.34	23143.4	9.65	COCNU	A0A0B5L4Y8	NBS-LRR resistance protein RGC96 (Fragment)
11100000	(R)QVETQRLADIGKEIVK(K)	Free Acid		915.19	1827.03	6.18	26809.8	9.32	COCNU	A0A0B5L6X3	NBS-LRR resistance protein RGC97 (Fragment)
49700000	(R)MSDHPTITGMKK(E)	Free Acid		449.18	1345.66	8.36	23174.1	5.05	COCNU	A0A0B5X1T5	NBS-LRR type resistance protein (Fragment)
36900000	(-)DLALADVNHR(D)	Free Acid		563.23	1123.59	5.21	29437.9	6.07	COCNU	A0A125RLD4	Non-expressor of pathogenesis related protein 1 (Fragment)
13000000	(R)ALDSDDVELIR(M)	Free Acid		622.91	1245.63	3.84	64061.8	5.29	COCNU	A0A1D8RAH6	Non-expressor of pathogenesis-related protein 1
18700000	(R)NPMAVEDSVTSPLLADDLQMK(L)	Free Acid		758.26	2274.1	3.84	67378.9	6.6	COCNU	A0A125RLD3	Non-expressor of PR-1
128000000	(K)ILDPNPSTR(I)	Free Acid		507.37	1012.54	5.84	51033	9.28	COCNU	A0A0N9H622	Non-specific serine/threonine protein kinase
24600000	(K)GFLSEKGPSK(S)	Free Acid		350.17	1049.56	8.59	14442.6	9.98	COCNU	A0A3T0QHI0	Oleosin
12800000	(-)MAERHHQALPAAAMEER(I)	Free Acid		650.41	1947.93	5.98	12987.5	11.8	COCNU	A0A1S6KW65	Oleosin isoform 300a
75500000	(K)YLTGRRPPGSEQLEQAR(A)	Free Acid		978.37	1958.02	8.74	13786.9	10.26	COCNU	A0A1S6KW63	Oleosin isoform 500a
82900000	(K)GGPREPWHDIHSR(L)	Free Acid		515.38	1543.75	6.92	92694.3	5.61	COCNU	X2JCU7	Phospholipase D
557000000	(K)FISDTK(L)	Free Acid		711.35	710.372	5.84	26635.1	4.71	COCNU	Q1JR80	Phosphoprotein phosphatase (Fragment)
50200000	(R)ACPTDVLEMIPWDGCK(A)	Free Acid	C:Carbamidomethylation	947.48	1891.84	4.03	9541.8	6.71	COCNU	T1SCK5	Photosystem I iron-sulfur center
19700000	(R)DYNPEQNEDNVLARMLDHK(E)	Free Acid		768.34	2301.06	4.43	82558.7	6.7	COCNU	T1SCG4	Photosystem I P700 chlorophyll a apoprotein A2
7860000	(R)RMPTFFETFPVVLVDGDGIVR(A)	Free Acid		799.55	2395.25	4.56	56232.2	6.27	COCNU	T1SCJ6	Photosystem II CP47 reaction center protein
16500000	(R)RDDLEPYLGLHYPATDIPQASR(F)	Free Acid		842.87	2527.26	4.66	32240.4	5.19	COCNU	I6QLA0	Phytochrome B (Fragment)
61900000	(R)GPELAAAFGVSEEQLER(I)	Free Acid		600.89	1802.89	4.09	55072.9	6.41	COCNU	A0A0S3B0K0	Pollen allergen Coc n1
20700000	(R)DPNGVSRGSGFVAFQSPDDASK(A)	Free Acid		747.09	2238.04	4.43	39166	9.5	COCNU	I1W1P0	PolyA binding protein (Fragment)
7510000	(K)YMVIQGEPGAVIRGKK(G)	Free Acid		582.86	1745.97	9.7	14306.1	4.61	COCNU	A1Z292	Profilin
62300000	(R)DPMKK(K)	Free Acid		620.46	618.328	8.59	221175	9.67	COCNU	T1SD37	Protein TIC 214
155000000	(K)EFGIR(I)	Free Acid		623.25	621.336	6.1	119867	9.77	COCNU	A0A088S6T3	Putative argonaute 1
31100000	(R)GFYQSIRPTQMGLSLNIDMSSA(-)	Free Acid		806.33	2416.16	5.83	17489.7	8.81	COCNU	A0A088S6Q5	Putative argonaute 10 (Fragment)
27700000	(-)YTIAIGFNK(Q)	Free Acid		514.25	1026.56	8.59	29114.5	10.27	COCNU	A0A088SQF2	Putative argonaute 2 (Fragment)
9800000	(K)NLRIKAGPSNTEFK(I)	Free Acid		524.96	1574.87	9.99	80503.9	9.65	COCNU	A0A088S6A3	Putative argonaute 4 (Fragment)
28300000	(K)SRASVDKSASIFLSK(G)	Free Acid		532.26	1595.88	9.99	64246.2	6.04	COCNU	A0A088S8B5	Putative DNA-directed RNA polymerase IV subunit 1 (Fragment)
23800000	(K)RWQWPMPSFESIEQIPSGKVALAR(N)	Free Acid		939.14	2813.46	8.75	137336	6.46	COCNU	A0A088S699	Putative endoribonuclease dicer 3a-like protein 3a (Fragment)
47700000	(K)QSHYPNNLLVSSTKHK(D)	Free Acid		618.27	1852.97	9.7	132957	7.62	COCNU	A0A088S6Q0	Putative endoribonuclease dicer 3b-like protein (Fragment)
45300000	(R)EELHEMLVPAALK(T)	Free Acid		741.29	1479.79	4.75	186460	6.35	COCNU	A0A088S8B8	Putative endoribonuclease dicer 4-like protein 4 (Fragment)
105000000	(R)KEAIERTDLSHLK(D)	Free Acid		513.15	1539.85	6.76	195880	6.43	COCNU	A0A088SQF0	Putative endoribonuclease dicer-like protein 1 (Fragment)
51900000	(R)SYYKCTYPNCPVK(K)	Free Acid	C:Carbamidomethylation	560.29	1679.76	9.4	27755.4	8.62	COCNU	Q0P082	Putative WRKY transcription factor 02 (Fragment)
15800000	(K)GNAHPRSYYR(C)	Free Acid		407.58	1220.59	9.99	4346.9	10.62	COCNU	Q0P081	Putative WRKY transcription factor 03 (Fragment)
21300000	(R)SYYRCTTPK(C)	Free Acid	C:Carbamidomethylation	589.28	1175.55	9.7	4475	9.9	COCNU	Q0P080	Putative WRKY transcription factor 05 (Fragment)
157000000	(R)ASHDPK(A)	Free Acid		654.28	654.321	6.79	4335.9	10.38	COCNU	Q0P079	Putative WRKY transcription factor 06 (Fragment)
11900000	(K)ELLEWGSRVSAANSRPPNPQ(-)	Free Acid		736.36	2208.12	6.24	13396.8	4.84	COCNU	I2E2F7	Pyruvate decarboxylase (Fragment)
14700000	(R)CQNTAMLGER(K)	Free Acid	C:Carbamidomethylation	393.58	1179.53	6	29660.2	8.75	COCNU	L0L490	Pyruvate kinase (Fragment)
36700000	(-)NAGEGEPRDGVPGGAGGR(V)	Free Acid		552.38	1652.77	4.68	7760.5	11.82	COCNU	Q2WCC4	Receptor-like kinase (Fragment)
33600000	(R)TAKGVDLVASLCDKYHTSEDELR(R)	Free Acid	C:Carbamidomethylation	870.21	2607.27	4.83	113563	9.03	COCNU	Q8H252	Retinoblastoma-related protein
8670000	(R)ARDHYPIKNQTSK(I)	Free Acid		520.76	1557.81	9.7	16516.9	10.14	COCNU	A0A2Z2C8T3	Ribosomal protein L14
32500000	(K)IWVRVLADLPITGKPTEVR(M)	Free Acid		721.79	2163.26	8.75	21215.4	11.46	COCNU	A0A2Z2CAP8	Ribosomal protein L16
29300000	(R)VLYTVLRSPHIDKK(S)	Free Acid		556.3	1668.98	9.7	17784.7	10.92	COCNU	A0A2Z2C8A2	Ribosomal protein S10 (Fragment)
144000000	(-)MNFVQSISEEDEQCSR(K)	Free Acid	C:Carbamidomethylation	654.34	1958.82	4	17080.5	10.63	COCNU	A0A2Z2CD36	Ribosomal protein S11
38100000	(R)EMHRGR(E)	Free Acid		787.39	785.384	9.7	41183	11.5	COCNU	A0A2Z2CEI6	Ribosomal protein S4
87100000	(R)MILCGIPLSEPYLQSR(L)	Free Acid	C:Carbamidomethylation	626.28	1876.97	5.75	67569.7	5.98	COCNU	A0A088SQF6	RNA-dependent RNA polymerase (Fragment)
58400000	(R)AAGTTNGHQNLTK(Q)	Free Acid		656.26	1312.66	8.8	46511.7	9.12	COCNU	A0A0N9H8G2	Serine-threonine kinase STK10
197000000	(K)EQSLVDWARPKLNDK(R)	Free Acid		900.01	1798.94	6.22	46634.3	9.54	COCNU	A0A0N7EZQ1	Serine-threonine kinase STK11
36600000	(K)GFQLGWSDKTSEQCDPCELSGGR(C)	Free Acid	C:Carbamidomethylation	871.64	2614.13	4.32	64782.7	6.99	COCNU	A0A0N9H6Q6	Serine-threonine kinase STK14
15400000	(K)VSHALNDDALAKALMDPNSPTETLK(D)	Free Acid		884.5	2651.33	4.66	33993.1	6.72	COCNU	A0A0N9H9B4	Serine-threonine kinase STK16 (Fragment)
20200000	(K)ALRSNSGKEATGSGPGTIYGCFLCQR(D)	Free Acid	C:Carbamidomethylation	929.93	2787.33	9.99	31062.1	10.1	COCNU	A0A0N9H5C4	Serine-threonine kinase STK2
19400000	(R)LRSDMGSTADRSTR(Y)	Free Acid		777.55	1552.75	9.51	63584.3	5.73	COCNU	A0A0N7EZQ0	Serine-threonine kinase STK3
27000000	(K)KREQLNWGK(R)	Free Acid		580.38	1158.64	9.99	44172.8	6.69	COCNU	A0A0N9H8E8	Serine-threonine kinase STK6
37400000	(R)KLEEGSQMSIDSLQASNR(G)	Free Acid		665.45	1992.97	4.68	35410.5	6.33	COCNU	A0A0N9GZU4	Serine-threonine kinase STK7
56600000	(K)LVGKSNPVEVR(I)	Free Acid		599.35	1197.69	8.75	46911.8	9.29	COCNU	A0A0N9H807	Serine-threonine kinase STK8
131000000	(K)YCDDLLVDARKR(Q)	Free Acid	C:Carbamidomethylation	507.85	1523.76	6.04	236709	7	COCNU	A0A0N9H8D4	Serine-threonine kinase STK9
34700000	(K)QIEKTIQYLIGSGM(-)	Free Acid		527.07	1580.84	6	2467.9	8.5	COCNU	A0A145WDS6	Stearoyl acyl carrier protein desaturase (Fragment)
18200000	(R)LRELVNLVVVAGDHGK(E)	Free Acid		573.37	1718.99	6.75	18800.2	7.16	COCNU	A0A145WE67	Sucrose synthase (Fragment)
11000000	(K)LIHEGLITESLPNGMFR(V)	Free Acid		642.7	1927.01	5.4	9062.3	10.09	COCNU	T1SCH1	Translation initiation factor IF-1, chloroplastic
72600000	(R)QAFAKIKETLAK(A)	Free Acid		449.13	1347.8	9.7	52287.6	9.61	COCNU	A0A2Z2C4V2	Uncharacterized protein
10400000	(K)SIKEVQCLTGK(V)	Free Acid	C:Carbamidomethylation	630.89	1262.68	8.31	9291.9	10.65	COCNU	A0A2H4WB63	Uncharacterized protein (Fragment)
28900000	(R)IKVLLDAAR(G)	Free Acid		999.35	998.636	8.75	8647.8	6.79	COCNU	Q2WBI3	Uncharacterized protein CLPK (Fragment)
8720000	(R)EPRVVVQTTSDIDILDDGYRWR(K)	Free Acid		878.77	2633.33	4.36	12056.7	4.81	COCNU	D0QY52	WRKY transcription factor 7 (Fragment)
7100000	(K)HVERAPDDPSMLIVTYEGEHN(-)	Free Acid		803.4	2409.11	4.49	6399.1	9.75	COCNU	Q00A39	WRKY2 (Fragment)

## Sheet: coconut ultra
Intensity	Sequence	C-term	Modifications	m/z (Da)	MH+(Da)	Peptide pI	Protein MW (Da)	Protein pI	Species	Accession #	Protein Name
15000000	(K)IPDTDGKPSIPHNSRVK(F)	Free Acid		621.65	1860.99	8.6	94544.2	5.54	COCNU	A0A068BBJ6	1,4-alpha-glucan-branching enzyme
26400000	(R)VEVADDKGETVFDGELRR(G)	Free Acid		678.78	2035.01	4.29	53468.3	7.91	COCNU	A0A0R7UCT6	11S globulin isoform 2
194000000	(K)NLSLIIFPEGTR(S)	Free Acid		680.38	1359.76	6	35036.4	9.89	COCNU	Q42670	1-acyl-sn-glycerol-3-phosphate acyltransferase
11400000	(R)AEVMIKGPGLGR(D)	Free Acid		613.94	1227.69	8.79	14961.2	12.3	COCNU	T1SD20	30S ribosomal protein S11, chloroplastic
21300000	(K)KKISEVPSLSEK(W)	Free Acid		672.66	1344.77	8.5	11883.7	11.64	COCNU	T1SCN1	30S ribosomal protein S14, chloroplastic
307000000	(R)KLSTLQTYLGGIK(Y)	Free Acid		712.33	1421.84	9.7	27051	9.99	COCNU	T1SCG2	30S ribosomal protein S2, chloroplastic
83700000	(K)NFSVGLQEDEKIRNCIK(N)	Free Acid	C:Carbamidomethylation	683.36	2050.04	6.18	25662.4	10.22	COCNU	T1SCQ2	30S ribosomal protein S3, chloroplastic
92900000	(K)KIQQKTETNPLSVLR(Q)	Free Acid		878.25	1755.01	9.99	17341.9	11.16	COCNU	T1SCK3	30S ribosomal protein S7, chloroplastic
36600000	(R)DTIADIITSIR(N)	Free Acid		608.31	1217.67	4.21	15335.8	10.79	COCNU	T1SCJ9	30S ribosomal protein S8, chloroplastic
42800000	(K)EAVPNMPLERSEVIR(A)	Free Acid		871.32	1739.91	4.79	13617.7	9.22	COCNU	T1SCM8	50S ribosomal protein L14, chloroplastic
48000000	(R)NGAVDSQVKSNPRNNLIYGQHR(C)	Free Acid		822.5	2467.26	9.99	30045.2	11.26	COCNU	T1SD41	50S ribosomal protein L2, chloroplastic
37600000	(R)MIITLQPGYSIPPLIEKRT(-)	Free Acid		723.96	2170.23	8.34	10690.4	10.33	COCNU	T1SD25	50S ribosomal protein L23, chloroplastic
50000000	(K)KGYLTAVKAFSLAK(S)	Free Acid		749.29	1496.88	10	6494.7	11.81	COCNU	T1SD28	50S ribosomal protein L32, chloroplastic
92300000	(K)KEAEIHLPELEAR(D)	Free Acid		767.79	1534.82	4.91	7875	8.31	COCNU	A0A145WDV1	Abcisic acid insensitive 3 (Fragment)
87500000	(K)GVLSELFQLHGFFPLNQNSK(N)	Free Acid		759.9	2275.19	6.75	55828.3	5.63	COCNU	T1SCG6	Acetyl-coenzyme A carboxylase carboxyl transferase subunit beta, chloroplastic
47400000	(R)VAPEEHPILLTEAPLNPKANREK(M)	Free Acid		856.49	2566.4	5.57	41873.2	5.23	COCNU	A0A3B8DVX8	Actin
3630000000	(R)HTGVMVGMGQKDAYVGDEAQSK(R)	Free Acid		769.24	2308.07	5.38	30570.4	5.15	COCNU	A4IEC4	Actin (Fragment)
43800000	(R)WNVEKLTGLSGEGNQAQDFVRSLASR(I)	Free Acid		954.9	2862.45	6.18	44693.3	6.16	COCNU	A0A0C4MIW7	Acyl-[acyl-carrier-protein] desaturase
264000000	(R)GIVAKPTSSSAAMQEKVKVQPVPK(I)	Free Acid		827.39	2480.39	10	46654.3	7.12	COCNU	G3ESU7	Acyl-[acyl-carrier-protein] hydrolase
14900000	(K)REVDLQNDNMYLRAK(I)	Free Acid		933.93	1864.93	6.12	27627.8	9.43	COCNU	A0A076YHP6	AGAMOUS-like MADS-box protein
63200000	(R)HLDNDTLSIITNPTLLK(I)	Free Acid		955.7	1908.04	5.21	30595.7	6.55	COCNU	L0L403	Alpha galactosidase isoform 1 (Fragment)
46700000	(K)KVKGDGSAEVWAGPLSGGR(V)	Free Acid		624	1870.98	8.59	43973.3	4.83	COCNU	A0A077D591	Alpha-galactosidase
84200000	(R)GFKFKDGGILGR(H)	Free Acid		647.34	1294.73	9.99	23824.3	10.02	COCNU	G3EGX6	AP2 transcription factor (Fragment)
109000000	(R)AHDLAALKFWGPETILNFPVEIYR(E)	Free Acid		934.84	2800.48	5.45	38906.8	5.82	COCNU	K7P8F1	AP2/EREBP transcription factor WRI1
40000000	(K)CVEQFKDGR(L)	Free Acid	C:Carbamidomethylation	570.17	1138.53	6.07	15364.3	5.61	COCNU	L0L1D4	Arginine decarboxylase (Fragment)
1180000000	(R)ARTRVEAVNAISS(-)	Free Acid		687.16	1373.75	9.64	14612.4	4.95	COCNU	T1SCL8	ATP synthase epsilon chain, chloroplastic
24500000	(-)MNVIPCSIKTLK(G)	Free Acid	C:Carbamidomethylation	703.24	1403.78	10	27119.4	5.45	COCNU	T1SCM7	ATP synthase subunit a, chloroplastic
93100000	(K)QVRGSSKLELAQYR(E)	Free Acid		546.46	1634.9	9.99	55561.6	5.85	COCNU	A0A2Z2CD51	ATP synthase subunit alpha
22600000	(R)LIESPAPGIISRR(S)	Free Acid		470.33	1408.83	9.6	56178.2	5.7	COCNU	T1SCI2	ATP synthase subunit alpha, chloroplastic
240000000	(-)MRINPTPSSPVVSTLEEK(N)	Free Acid		662.66	1985.04	5.9	53849.9	5.29	COCNU	T1SD09	ATP synthase subunit beta, chloroplastic
121000000	(R)SSEEISCDSTTWISNDSK(T)	Free Acid	C:Carbamidomethylation	683.23	2045.86	3.91	111963	5.22	COCNU	A0A068B9Y4	ATP-dependent RNA helicase (Fragment)
60000000	(-)MATSASIGVAGKELGVISEASSPLKR(Y)	Free Acid		853.38	2559.38	8.35	52930.5	9.14	COCNU	V9N3I8	Beta-ketoacyl-ACP synthase I
15900000	(K)DIQRAAVEAAEAFRPQTERVDAAESR(E)	Free Acid		963.62	2886.45	4.66	23346.7	5.1	COCNU	Q0ZDH1	CBF-like transcription factor
17000000	(R)GRSACLNFAESAWLCPVPSSSNPK(D)	Free Acid	C:Carbamidomethylation	878.99	2635.24	8.75	14971.7	10.89	COCNU	G3EGX7	CBF-like transcription factor (Fragment)
120000000	(K)IYTNINYMEEQLKDYNSK(Q)	Free Acid		756.4	2266.07	4.68	138498	6.35	COCNU	A0A3B8DFU3	CC-NBS-LRR protein
415000000	(K)KGKENEVEHCFVGDPVLDAEAK(K)	Free Acid	C:Carbamidomethylation	824.74	2471.19	4.64	65735	5.06	COCNU	A0A088S8C6	CMT-type DNA-methyltransferase (Fragment)
1460000000	(K)QNIGDPRR(A)	Free Acid		955.5	955.507	9.6	53168	8.75	COCNU	A0A222NNM9	Cocosin 1
141000000	(K)EAVCIGLDRKLAITTTTLR(T)	Free Acid	C:Carbamidomethylation	711	2131.19	8.84	83981.4	9.59	COCNU	X2J8B4	Cyclic nucleotide-gated ion channel 5
28100000	(K)VEKIGEGTYGVVYK(A)	Free Acid		771.85	1541.82	6.11	34277.1	6.57	COCNU	D0EZK1	Cyclin dependent kinase A
52700000	(K)LHWNRESSVPFIIA(-)	Free Acid		835.27	1668.89	6.75	51500.9	10.94	COCNU	A0A2Z2CEJ1	Cytochrome c biogenesis FC
217000000	(R)SFLSNRTNTNTLIESVK(I)	Free Acid		641.5	1924.01	8.46	69269.1	10.37	COCNU	A0A2Z2C4S0	Cytochrome c biogenesis FN
13300000	(R)MIVTPADVPHSWAVPSSGVKCDAVPGR(S)	Free Acid	C:Carbamidomethylation	944.44	2833.41	6.5	25007.1	9.43	COCNU	A0A2Z2C8Q5	Cytochrome c oxidase subunit 2
17600000	(R)NILVIGPVPGQK(Y)	Free Acid		413.07	1234.75	8.75	35413.1	8.55	COCNU	T1SCN9	Cytochrome f
435000000	(K)EGGNVEDTEDEDEKLAR(L)	Free Acid		953.42	1905.83	3.89	174072	5.61	COCNU	A0A088S6A7	Cytosine-specific methyltransferase (Fragment)
50500000	(K)TLAYLAPIIQNLRQEEVLGLGKSSSR(S)	Free Acid		953.32	2856.59	8.26	74993.3	9.55	COCNU	A0A068BG41	DEAD-box ATP-dependent RNA helicase
18800000	(K)TSFRKELISK(M)	Free Acid		402.9	1208.7	9.99	7209.1	4.67	COCNU	A0A088SQG0	Defective in RNA-directed DNA methylation 1 (Fragment)
145000000	(K)ACLGDRVGRDEVPVGFVDRPSAPVHVR(A)	Free Acid	C:Carbamidomethylation	987.97	2960.53	6.8	45694.5	9.08	COCNU	A0A3T0QHC7	Diacylglycerol acyltransferase 1
66200000	(K)LSNLVSMKTRLLDYMK(Q)	Free Acid		956.79	1912.04	9.7	82147.3	8.68	COCNU	A0A2Z2CAN2	DNA polymerase
370000000	(R)LSAPEKFIQVADER(K)	Free Acid		535.32	1602.85	4.68	101721	8.57	COCNU	A0A068EW60	DNA repair and recombination protein
1430000000	(K)DQNKVPVR(G)	Free Acid		955.46	955.532	8.75	87921.2	6.45	COCNU	A0A068EUV7	DNA replication licensing factor
111000000	(K)LLEAMGLFFERSNR(S)	Free Acid		841.85	1682.87	6.14	104575	7	COCNU	A0A068BCF9	DNA topoisomerase
64000000	(K)LKIYAIGALLVNFLVER(E)	Free Acid		644.86	1932.17	8.59	110027	9.25	COCNU	A0A2Z2CD19	DNA-directed RNA polymerase
1080000000	(R)WMDLQRNVNVLFDSTKGWVK(T)	Free Acid		812.94	2436.25	8.59	188808	6.73	COCNU	A0A088S695	DNA-directed RNA polymerase subunit (Fragment)
30100000	(R)LYYGRFILSPLMK(G)	Free Acid		801.82	1600.89	9.7	39454.4	6.69	COCNU	T1SCM6	DNA-directed RNA polymerase subunit alpha
4730000000	(R)QAVPLSR(S)	Free Acid		769.41	770.452	9.75	121384	9.27	COCNU	T1SD01	DNA-directed RNA polymerase subunit beta
4730000	(R)HNPYNRGNYQNNTVDNNDYK(Y)	Free Acid		814.62	2440.07	6.74	79814.5	9.38	COCNU	T1SCL0	DNA-directed RNA polymerase subunit beta'
12800000	(R)NQDIGIGLVNRFITFR(A)	Free Acid		622.41	1863.02	9.6	157673	9.4	COCNU	T1SCI4	DNA-directed RNA polymerase subunit beta''
1090000000	(R)ISRFLYDIEPEFVDSK(Y)	Free Acid		654.01	1957.99	4.32	62979.5	4.87	COCNU	A0A088S6R1	DRM-type DNA-methyltransferase (Fragment)
58700000	(R)RITPDDVSDALVIKTPLK(R)	Free Acid		660.28	1981.13	6.04	52203.4	4.94	COCNU	F5A665	E2F protein
61600000	(K)TGTFENDHDNQESLPTK(V)	Free Acid		645.32	1932.86	4.31	91166.2	5.38	COCNU	A0A068B9Z0	E3 UFM1-protein ligase
75500000	(K)LHINIVVIGHVDSGKSTTTGHLIYK(L)	Free Acid		901.6	2702.5	8.52	49638.5	9.38	COCNU	A0A3B8DYC1	Elongation factor 1-alpha
75300000	(K)VNQIGTVTESIK(A)	Free Acid		645.17	1288.71	5.97	13790.4	5.89	COCNU	Q3SAV9	Enolase (Fragment)
74300000	(R)MPRVNNDAYLELAK(S)	Free Acid		545.58	1633.84	5.82	90907.8	5.77	COCNU	A0A068BCF4	Ent-copalyl diphosphate synthase
1680000000	(R)FNSISTR(K)	Free Acid		824.44	824.426	9.75	59792	6.87	COCNU	A0A0N9H5S5	Ent-kaurene oxidase
354000000	(K)WDGNHEK(H)	Free Acid		884.4	885.385	5.32	92069.7	5.41	COCNU	A0A1W5YN07	Ent-kaurene synthase (Ent-kaur-16-ene synthase)
59700000	(K)IIMKIFLSSESDSIMETLEK(V)	Free Acid		771.43	2314.19	4.41	56777	9.12	COCNU	A0A1W5YN03	Ent-kaurenoic acid oxidase
433000000	(K)ASLQGVGPAPTLIKADVPWSAR(R)	Free Acid		746.06	2234.23	8.79	87962.9	7.24	COCNU	A0A3B8DFT4	Eukaryotic translation initiation factor
291000000	(R)HPTPTK(E)	Free Acid		679.73	680.373	8.76	105361	5.95	COCNU	A0A068EX93	Exosome complex exonuclease RRP44
180000000	(R)LVGEACSRHGFFHVVNHGIPSALFAK(A)	Free Acid	C:Carbamidomethylation	951.54	2850.46	8.77	41322.2	6.37	COCNU	A0A1W5YN09	Gibberellin 20 oxidase
38700000	(K)ETLSFRFSSSPLSPNIVQDYFVR(T)	Free Acid		897.81	2689.36	6.17	41185.1	6.46	COCNU	A0A142CAI4	Gibberellin 20-oxidase 1
169000000	(R)ADMRTLPAFTHWLXSSK(X)	Free Acid		988.3	1974.03	8.8	43159.9	8.62	COCNU	A0A142CAI6	Gibberellin 20-oxidase 2
37000000	(R)VLANGSKSRVSMIYFGGPPQTER(I)	Free Acid		832.36	2494.29	9.99	32802.8	6.94	COCNU	A0A1W5YN10	Gibberellin 2-beta-dioxygenase
8620000	(K)LKAARPPDGISGYGLVPISSFFAK(L)	Free Acid		830.93	2491.37	9.7	38686.8	6.77	COCNU	A0A1W5YN19	Gibberellin 3-beta-dioxygenase
52900000	(R)SSIFDAKAGIALNGNFVK(L)	Free Acid		927.75	1852	8.31	30575.2	6.58	COCNU	I1W1N9	Glyceraldehyde-3-phosphate dehydrogenase (Fragment)
45900000	(R)STFVGSGKYTAHWTGDNAAK(W)	Free Acid		699.37	2098	8.24	100913	5.51	COCNU	A0A068BG45	Glycosyl hydrolases family 31 protein
122000000	(R)AGLKKVPWDGYLK(Y)	Free Acid		737.91	1474.84	9.53	43533.9	9.34	COCNU	A0A1B1W6E8	GPAT9
165000000	(R)DPLVVGRVIGDVLDPFIR(S)	Free Acid		661.27	1980.13	4.43	20947.5	6.42	COCNU	A0A3S8X7T4	Heading date 3a
26700000	(R)ESIHPLSVYGQLSLEHR(F)	Free Acid		654.85	1965.02	6.01	13098.6	11.62	COCNU	A0A2Z2CCU7	Hypothetical chloroplast RF68
88000000	(R)ADGLGVSSCIQRSLEDAGVGQR(-)	Free Acid	C:Carbamidomethylation	759.34	2275.11	4.56	20372.7	5.59	COCNU	L0L495	Ketoacyl-acyl carrier protein synthase isoform 2 (Fragment)
25300000	(K)VGAPPEMASLLEEIGRRR(Y)	Free Acid		990.3	1981.07	6.2	34990.3	5.19	COCNU	D6PAL4	KNOTTED-like homebox protein 2
144000000	(K)SCPDPILNLDEEACTGLMEVAELAR(H)	Free Acid	C:Carbamidomethylation	934.93	2803.3	3.77	96277.5	7.81	COCNU	A0A068EUD3	Leucine-rich repeat receptor-like protein kinase
38400000	(R)LEEFPPTSKLDPK(I)	Free Acid		501.19	1500.79	4.68	96584	5.63	COCNU	A0A068BDK6	Lipoxygenase
67000000	(R)QGSREISLLHSSGR(S)	Free Acid		763.94	1526.8	9.61	74456.5	10.46	COCNU	A0A2Z2C8B9	Maturase
674000000	(R)INDLVNYS(-)	Free Acid		939.53	937.462	3.8	61786.2	9.64	COCNU	T1SCK4	Maturase K
5370000	(R)APELLLNSSEYTAAIDVWSVGCIF(-)	Free Acid	C:Carbamidomethylation	884.99	2655.3	3.57	17702	5.63	COCNU	Q84L96	Mitogen activated protein kinase (Fragment)
37300000	(R)NAHNFPLDLAAVEVPSTNTGAK(W)	Free Acid		756.3	2266.15	5.32	68999.1	6.04	COCNU	A0A2Z2C4U0	Multifunctional fusion protein
832000000	(K)RDVETINSDEEQYLR(L)	Free Acid		934.81	1866.88	4.18	20631.9	9.61	COCNU	L0L2H4	Myb-like transcription factor (Fragment)
66800000	(R)FYALRAVVPNVSK(M)	Free Acid		732.44	1463.84	9.99	73632	5.52	COCNU	A0A4D6C6M2	MYC2
13400000	(R)LANQSYPVALEIILYFGFFIAYAVK(S)	Free Acid		950.04	2850.55	6	56697.4	8.74	COCNU	T1SCH4	NAD(P)H-quinone oxidoreductase chain 4, chloroplastic
108000000	(K)DTYK(I)	Free Acid		526.36	526.251	5.83	79042.9	8.74	COCNU	Q95AQ3	NAD(P)H-quinone oxidoreductase subunit 5, chloroplastic (Fragment)
506000000	(R)TIIQYLPYVTR(W)	Free Acid		684.32	1366.77	8.25	45768.1	5.44	COCNU	T1SCK8	NAD(P)H-quinone oxidoreductase subunit H, chloroplastic
18400000	(R)VRGTIAVESINCIQG(-)	Free Acid	C:Carbamidomethylation	809.11	1616.84	5.97	9741.5	6.04	COCNU	A0A2Z2C4U2	NADH dehydrogenase subunit 4L
30500000	(R)VQVSIDICGVDHPSRK(R)	Free Acid	C:Carbamidomethylation	604.74	1809.93	6.72	22596.9	8.78	COCNU	A0A2Z2CD21	NADH dehydrogenase subunit 9
47800000	(K)QIWSGIPLFPVLVMFLIPRLAETNR(A)	Free Acid		971.58	2910.64	9.6	35473.6	9.62	COCNU	A0A2Z2C4Q6	NADH-ubiquinone oxidoreductase chain 1
47900000	(K)LGTHGFLRFSIPMFPEATLR(S)	Free Acid		763.31	2290.22	9.61	55009.9	9.69	COCNU	A0A2Z2C8B0	NADH-ubiquinone oxidoreductase chain 4
20500000	(R)LLFLTFLVPTNSFGRDR(L)	Free Acid		665.57	1996.1	9.6	74583.3	9.28	COCNU	A0A2Z2CD29	NADH-ubiquinone oxidoreductase chain 5
72800000	(K)LEACPVRELPKSITK(L)	Free Acid	C:Carbamidomethylation	871.22	1740.97	8.59	85308.8	7.03	COCNU	M9SZF2	NBS-LRR resistance protein (Fragment)
31900000	(R)GEKLQIIGR(K)	Free Acid		507.87	1013.61	8.75	26602.1	5.64	COCNU	A0A0B5L4Z6	NBS-LRR resistance protein RGC103 (Fragment)
36100000	(R)ENHCKLIIASRSEDVCIK(M)	Free Acid	C:Carbamidomethylation	724.37	2172.09	6.86	27624.4	8.7	COCNU	A0A0B5KTU6	NBS-LRR resistance protein RGC118 (Fragment)
63700000	(R)FAFGNEGSSGNPKLEGIGK(E)	Free Acid		955.92	1908.94	6.14	26845.4	8.67	COCNU	A0A0B5L6N8	NBS-LRR resistance protein RGC12 (Fragment)
38300000	(K)DITGDAKDQSR(S)	Free Acid		603.14	1205.58	4.43	26455.2	7.05	COCNU	A0A0B5L514	NBS-LRR resistance protein RGC120 (Fragment)
116000000	(R)SIGLSNQHR(W)	Free Acid		506.6	1011.53	9.49	26808.3	9.22	COCNU	A0A0B5L6Z9	NBS-LRR resistance protein RGC121 (Fragment)
524000000	(R)ILVTTRNEQIAGQMLAVDIRR(V)	Free Acid		799.37	2397.34	9.51	26280.8	6.85	COCNU	A0A0B5KYM0	NBS-LRR resistance protein RGC125 (Fragment)
20200000	(-)WDGGGGGKTTLVKNINNK(L)	Free Acid		620.83	1858.98	9.7	27377.1	5.45	COCNU	A0A0B5L520	NBS-LRR resistance protein RGC126 (Fragment)
21000000	(K)LSYDNLPDDRTR(Q)	Free Acid		489.45	1464.71	4.43	27435.9	5.1	COCNU	A0A0B5KYQ4	NBS-LRR resistance protein RGC148 (Fragment)
50800000	(K)ENNGCKIVITTR(N)	Free Acid	C:Carbamidomethylation	702.92	1404.73	8.85	26812.4	6.04	COCNU	A0A0B5KYD5	NBS-LRR resistance protein RGC15 (Fragment)
214000000	(-)GWGGGKTTLVANVYKSER(K)	Free Acid		641.42	1923.01	9.7	20834.3	6.51	COCNU	A0A0B5LB32	NBS-LRR resistance protein RGC152 (Fragment)
18300000	(K)KEDETGASTLLFNDSKR(K)	Free Acid		637.71	1910.94	4.79	27047.6	5.84	COCNU	A0A0B5L4R1	NBS-LRR resistance protein RGC16 (Fragment)
7050000	(R)FDCRLWVYVSQSCTIDDLLRR(I)	Free Acid	C:Carbamidomethylation	900.96	2702.32	6.04	21552.3	7.12	COCNU	A0A0B5LB41	NBS-LRR resistance protein RGC169 (Fragment)
23900000	(-)GWGGGGKTTLAQYAYGDKR(V)	Free Acid		662.76	1985.98	9.53	26898.4	6.03	COCNU	A0A0B5KTN6	NBS-LRR resistance protein RGC19 (Fragment)
74200000	(-)GWGGGGKTTLLNEFNNALEK(K)	Free Acid		702.32	2106.06	6.14	27447	8.06	COCNU	A0A0B5KYD9	NBS-LRR resistance protein RGC20 (Fragment)
166000000	(K)RCHGLPLAIVAAGSALSYREK(E)	Free Acid	C:Carbamidomethylation	756.31	2269.22	9.99	28991.6	6.68	COCNU	A0A0B5KTN7	NBS-LRR resistance protein RGC24 (Fragment)
439000000	(R)RAWSVVLESTAWSTSGLPEEVR(G)	Free Acid		821.32	2460.25	4.79	26581.4	9.06	COCNU	A0A0B5LAQ4	NBS-LRR resistance protein RGC35 (Fragment)
49700000	(R)LTREILASVSNDAIGDATNLNK(L)	Free Acid		771.78	2315.22	4.56	27058.8	6.15	COCNU	A0A0B5LAQ8	NBS-LRR resistance protein RGC40 (Fragment)
134000000	(K)EIVQKCGGLPLAAK(A)	Free Acid	C:Carbamidomethylation	741.36	1483.83	8.69	26907.9	9.42	COCNU	A0A0B5L4T3	NBS-LRR resistance protein RGC43 (Fragment)
1600000000	(R)VWACVSQDFSETELLK(D)	Free Acid	C:Carbamidomethylation	956.18	1911.92	4.14	26790	5.29	COCNU	A0A0B5LAR3	NBS-LRR resistance protein RGC45 (Fragment)
522000000	(K)VALTGKEGEMQHLK(D)	Free Acid		769.7	1540.82	6.73	26282	7.1	COCNU	A0A0B5KYG2	NBS-LRR resistance protein RGC47 (Fragment)
20000000	(K)LDHRLQQCFPYCSLFP(-)	Free Acid	C:Carbamidomethylation	693.98	2080.97	6.74	27270.7	5.58	COCNU	A0A0B5L6T6	NBS-LRR resistance protein RGC64 (Fragment)
13800000	(K)YSYDKLDHRLQQCFPYCTLFP(-)	Free Acid	C:Carbamidomethylation	917.39	2751.27	6.74	27229.8	5.74	COCNU	A0A0B5KTR4	NBS-LRR resistance protein RGC67 (Fragment)
219000000	(R)FDVFRLITNMIETATGCRPHLK(T)	Free Acid	C:Carbamidomethylation	874.52	2619.35	8.75	26565.4	9.72	COCNU	A0A0B5KYH8	NBS-LRR resistance protein RGC68 (Fragment)
19500000	(R)GYELEDVGIPRPGTGGNPYK(R)	Free Acid		707.42	2119.05	4.68	27438.9	5.26	COCNU	A0A0B5LAU5	NBS-LRR resistance protein RGC79 (Fragment)
46900000	(R)TRRAWSGVLESTAWSTSGLPEEVK(G)	Free Acid		883.17	2647.35	5.9	26035.6	5.73	COCNU	A0A0B5L6V8	NBS-LRR resistance protein RGC84 (Fragment)
64800000	(R)LNGSPLAAKVVGGMLNAELDVGKWK(N)	Free Acid		856.19	2567.4	8.5	27134.8	6.09	COCNU	A0A0B5LAV0	NBS-LRR resistance protein RGC85 (Fragment)
48900000	(R)LARQVFEECRGLPLALTVIGK(A)	Free Acid	C:Carbamidomethylation	790.94	2370.33	8.75	27344.1	6.28	COCNU	A0A0B5KTS9	NBS-LRR resistance protein RGC87 (Fragment)
46800000	(K)YRMPSLMHDLVHDLA(-)	Free Acid		599.78	1797.88	5.98	27310.1	6.01	COCNU	A0A0B5LAV3	NBS-LRR resistance protein RGC93 (Fragment)
99000000	(K)AFGLGRQVETQRLADIGK(E)	Free Acid		654.19	1959.08	8.79	26809.8	9.32	COCNU	A0A0B5L6X3	NBS-LRR resistance protein RGC97 (Fragment)
26300000	(K)ALPPDIVKQIIDLR(I)	Free Acid		530.26	1590.96	6	64061.8	5.29	COCNU	A0A1D8RAH6	Non-expressor of pathogenesis-related protein 1
416000000	(K)LLLSESDITLDDANATHYAAAYCDSK(V)	Free Acid	C:Carbamidomethylation	952.43	2857.32	4.03	67378.9	6.6	COCNU	A0A125RLD3	Non-expressor of PR-1
380000000	(R)ISIAKIMENPWFR(K)	Free Acid		535.16	1604.86	8.75	51033	9.28	COCNU	A0A0N9H622	Non-specific serine/threonine protein kinase
1440000000	(K)LAPSAECNIPFQIDTSAEGGQDGSCLK(G)	Free Acid	C:Carbamidomethylation	955.42	2865.3	3.91	76096.1	6.49	COCNU	A0A3Q9U484	Phospholipid: diacylglycerol acyltransferase
88200000	(R)IDGDDGEIVGLFGVFDGHGGARAAEYVK(Q)	Free Acid		955.35	2864.39	4.23	26635.1	4.71	COCNU	Q1JR80	Phosphoprotein phosphatase (Fragment)
89300000	(K)QYADVVIEVLPTQLIPDGNERKVLR(V)	Free Acid		955.87	2865.58	4.78	9113.4	8.21	SYARO	Q5SE34	Phosphoribulokinase-like protein 2 (Fragment)
104000000	(K)TSSIVANILLR(I)	Free Acid		593.8	1186.71	9.41	19757.8	5.42	COCNU	T1SCL5	Photosystem I assembly protein Ycf3
123000000	(K)GVLFAR(S)	Free Acid		662.9	662.398	9.75	83409.4	6.6	COCNU	T1SCI7	Photosystem I P700 chlorophyll a apoprotein A1
74700000	(K)GALDARGSKLMPDK(K)	Free Acid		730.02	1458.77	8.59	82558.7	6.7	COCNU	T1SCG4	Photosystem I P700 chlorophyll a apoprotein A2
251000000	(R)GPNGLDLSR(L)	Free Acid		927.29	928.485	5.84	51944.9	6.68	COCNU	T1SCL3	Photosystem II CP43 reaction center protein
259000000	(R)RMPTFFETFPVVLVDGDGIVR(A)	Free Acid		798.69	2395.25	4.56	56232.2	6.27	COCNU	T1SCJ6	Photosystem II CP47 reaction center protein
22800000	(R)WCQLGGLWTFVALHGVFGLIGFMLR(Q)	Free Acid	C:Carbamidomethylation	960.36	2878.51	9.75	39861.1	5.34	COCNU	T1SCI6	Photosystem II D2 protein
48700000	(R)MQEAADKNQGANLYLK(N)	Free Acid		599.25	1793.88	5.82	39166	9.5	COCNU	I1W1P0	PolyA binding protein (Fragment)
22200000	(K)YMVIQGEPGAVIR(G)	Free Acid		717.37	1432.76	6	14306.1	4.61	COCNU	A1Z292	Profilin
773000000	(K)HFNTNTDTNKFIKCK(L)	Free Acid	C:Carbamidomethylation	934.42	1867.91	9.7	221175	9.67	COCNU	T1SD37	Protein TIC 214
243000000	(R)GSASGGNMLLGGGPAYGVKSIR(S)	Free Acid		683.37	2049.05	9.99	270980	8.95	COCNU	T1SCL1	Protein Ycf2
22900000	(R)STRVPGSASDLHVRCDLVTECLMHV(-)	Free Acid	C:Carbamidomethylation	946.93	2839.36	5.95	119867	9.77	COCNU	A0A088S6T3	Putative argonaute 1
38200000	(R)GFYQSIRPTQMGLSLNIDMSSA(-)	Free Acid		805.9	2416.16	5.83	17489.7	8.81	COCNU	A0A088S6Q5	Putative argonaute 10 (Fragment)
35200000	(K)APTIILGMDVSHGSPGRSDVPSIAAVVSSR(E)	Free Acid		993.53	2976.56	6.79	80503.9	9.65	COCNU	A0A088S6A3	Putative argonaute 4 (Fragment)
206000000	(R)SGTSIHVPMPIPILSNFANFPFSTR(I)	Free Acid		911.48	2730.41	9.49	25313.2	10.58	COCNU	A0A2Z2C4V3	Putative cytochrome c biosynthesis ccmC-like mitochondrial protein
58600000	(R)SNMFSENAELPGMLTRK(L)	Free Acid		962.81	1924.93	5.87	64246.2	6.04	COCNU	A0A088S8B5	Putative DNA-directed RNA polymerase IV subunit 1 (Fragment)
114000000	(R)NLLFDIIRSKHSMMDAALNR(D)	Free Acid		782.38	2345.22	8.75	137336	6.46	COCNU	A0A088S699	Putative endoribonuclease dicer 3a-like protein 3a (Fragment)
51900000	(K)VLGDIIESCVGAVLLDTGFNLKHVWR(L)	Free Acid	C:Carbamidomethylation	970.44	2911.55	5.38	186460	6.35	COCNU	A0A088S8B8	Putative endoribonuclease dicer 4-like protein 4 (Fragment)
129000000	(R)RVESMLLAVQLKDMINYPVPSAR(I)	Free Acid		877.86	2630.42	8.59	195880	6.43	COCNU	A0A088SQF0	Putative endoribonuclease dicer-like protein 1 (Fragment)
45600000	(-)WDAGGGEDDAVVISLNIADYDVRR(I)	Free Acid		869.49	2606.25	3.91	5808.2	3.86	COCNU	A0A2H4WB52	Putative polyprotein (Fragment)
1640000000	(R)ASHDPK(A)	Free Acid		654.41	654.321	6.79	4335.9	10.38	COCNU	Q0P079	Putative WRKY transcription factor 06 (Fragment)
71000000	(R)DNPSPR(A)	Free Acid		685.23	685.326	5.84	4498.1	10.53	COCNU	Q0P077	Putative WRKY transcription factor 13 (Fragment)
18900000	(K)ELLEWGSRVSAANSRPPNPQ(-)	Free Acid		737.13	2208.12	6.24	13396.8	4.84	COCNU	I2E2F7	Pyruvate decarboxylase (Fragment)
238000000	(R)FRDSFSAEVQTLGSVR(H)	Free Acid		898.76	1798.91	6.07	19479.8	8.14	COCNU	L7UXK8	Receptor-like kinase (Fragment)
26100000	(R)GRVDSFIARMHLVQGDR(R)	Free Acid		652.6	1957.02	9.52	14640.2	8.97	COCNU	A0A088S6U2	Repressor of silencing 1 (Fragment)
432000000	(R)NSFTSPVKELTLTLNLK(S)	Free Acid		952.45	1905.07	8.59	113563	9.03	COCNU	Q8H252	Retinoblastoma-related protein
16200000	(-)MSYISGARSVPDEQVRIASTK(I)	Free Acid		766.43	2295.18	8.34	13559.3	10.45	COCNU	A0A2Z2C8B4	Ribosomal protein L13
6800000	(R)ARDHYPIK(N)	Free Acid		501.14	999.537	8.64	16516.9	10.14	COCNU	A0A2Z2C8T3	Ribosomal protein L14
149000000	(K)GNPTGWIARVSTGQIPFEMDGVSLSNAR(Q)	Free Acid		987.94	2960.47	6.07	21215.4	11.46	COCNU	A0A2Z2CAP8	Ribosomal protein L16
49000000	(R)IEYDPNRSSR(I)	Free Acid		619.17	1236.6	6.07	64006	11.38	COCNU	A0A2Z2CEI4	Ribosomal protein L2
387000000	(K)ICMQDEPTGVPINRATR(F)	Free Acid	C:Carbamidomethylation	978.39	1957.96	6.07	23201.8	10.8	COCNU	A0A2Z2C8R7	Ribosomal protein S1
21400000	(K)RIELPTHYSEVNHRTPK(A)	Free Acid		693.27	2077.09	8.6	41183	11.5	COCNU	A0A2Z2CEI6	Ribosomal protein S4
172000000	(-)MSPQXETKASVGFXAGVKDYK(L)	Free Acid		756.38	2269.19	8.19	53387.7	6.13	COCNU	Q9BA19	Ribulose bisphosphate carboxylase large chain
88300000	(R)LRSPYLLALVGYCSDGGHR(L)	Free Acid	C:Carbamidomethylation	711.35	2134.09	8.6	31069.2	6.51	COCNU	A0A0N9H6Q0	Serine-threonine kinase STK1
248000000	(K)QWISTNNQNSLDSKTSPPREHVR(T)	Free Acid		898.97	2694.33	8.75	46511.7	9.12	COCNU	A0A0N9H8G2	Serine-threonine kinase STK10
11800000	(R)MTKSFSHKLGQGGYGNVFK(G)	Free Acid		696.71	2086.05	10	64782.7	6.99	COCNU	A0A0N9H6Q6	Serine-threonine kinase STK14
393000000	(-)MVEGPK(F)	Free Acid		659.03	660.338	5.75	33993.1	6.72	COCNU	A0A0N9H9B4	Serine-threonine kinase STK16 (Fragment)
12100000	(R)QSGLETDGGDVDAIMEVKASYQVK(R)	Free Acid		846.65	2540.22	4.11	63584.3	5.73	COCNU	A0A0N7EZQ0	Serine-threonine kinase STK3
10200000	(K)IADFGVARIEVQAEGMTPETGTYR(W)	Free Acid		871.37	2611.28	4.41	34951.3	6.51	COCNU	A0A0N9H9A6	Serine-threonine kinase STK4
54800000	(R)GLLYLHEESQLKIIHRDLK(A)	Free Acid		769.76	2305.3	6.93	44172.8	6.69	COCNU	A0A0N9H8E8	Serine-threonine kinase STK6
25000000	(R)SGGGSGDGNAIESSFCDMGFYR(K)	Free Acid	C:Carbamidomethylation	757.16	2270.91	4.03	35410.5	6.33	COCNU	A0A0N9GZU4	Serine-threonine kinase STK7
294000000	(R)KLVGKSNPVEVR(I)	Free Acid		662.42	1325.79	9.99	46911.8	9.29	COCNU	A0A0N9H807	Serine-threonine kinase STK8
87300000	(R)ICHQNEEVVRIVK(H)	Free Acid	C:Carbamidomethylation	812.45	1623.86	6.76	236709	7	COCNU	A0A0N9H8D4	Serine-threonine kinase STK9
53600000	(-)AGSFKSMNFVQSISEEDEQCSR(K)	Free Acid	C:Carbamidomethylation	846.15	2536.11	4.41	14158	10.47	COCNU	Q7YDF8	Small subunit ribosomal protein (Fragment)
57200000	(R)MLEGDGLAERWEEWQKVEVVR(L)	Free Acid		853.35	2559.27	4.42	69568.2	5.27	COCNU	Q5S1N9	Somatic embryogenesis receptor kinase
15700000	(R)LAKEHGDLKLAQICGIIASD(-)	Free Acid	C:Carbamidomethylation	718.46	2152.14	5.49	8600.6	6.94	COCNU	A0A145WDT7	Stearoyl acyl carrier protein desaturase (Fragment)
622000000	(K)MYSLIEQYKLDGHIR(W)	Free Acid		934.4	1865.96	6.51	18800.2	7.16	COCNU	A0A145WE67	Sucrose synthase (Fragment)
43200000	(K)LIHEGLITESLPNGMFR(V)	Free Acid		642.92	1927.01	5.4	9062.3	10.09	COCNU	T1SCH1	Translation initiation factor IF-1, chloroplastic
1190000000	(R)GLSVETSTSNRR(F)	Free Acid		654.58	1306.67	9.6	31930.7	9.61	COCNU	A0A2Z2CEG4	Transport membrane protein (Fragment)
72100000	(K)FISTAKSEGATILCGGGRPQHLEK(G)	Free Acid	C:Carbamidomethylation	852.51	2557.32	8.6	37855.6	5.18	COCNU	A0A1E1GHX7	Truncated betaine aldehyde dehydrogenase 2 (Fragment)
197000000	(K)RPEESILFRYGFLWELYDLVRR(K)	Free Acid		952.6	2857.51	6.25	8752.9	6.05	COCNU	A0A2Z2CD63	Uncharacterized protein
173000000	(K)VASLNHFISRSVER(C)	Free Acid		539.11	1614.87	9.57	9291.9	10.65	COCNU	A0A2H4WB63	Uncharacterized protein (Fragment)
1420000000	(R)ILLQIAQR(N)	Free Acid		955.34	954.61	9.75	13549.4	4.53	COCNU	Q2WBI2	Uncharacterized protein CLP (Fragment)
89200000	(R)IKVLLDAAR(G)	Free Acid		499.89	998.636	8.75	8647.8	6.79	COCNU	Q2WBI3	Uncharacterized protein CLPK (Fragment)
12900000	(R)AVREPRVVVQTTSEVDILDDGYR(W)	Free Acid		873.42	2617.36	4.44	15715.7	4.29	COCNU	D0QYC3	WRKY transcription factor 12 (Fragment)
11200000	(R)SNPGRVDFDEDEPDAK(R)	Free Acid		597.36	1790.78	3.96	12056.7	4.81	COCNU	D0QY52	WRKY transcription factor 7 (Fragment)
252000000	(K)RVERSSVDPAVVITTYEGEHN(-)	Free Acid		787.26	2358.17	4.83	4650.2	9.81	COCNU	Q00A40	WRKY1 (Fragment)

## Sheet: almond control
Intensity	Sequence	C-term	Modifications	m/z (Da)	MH+(Da)	Peptide pI	Protein MW (Da)	Protein pI	Species	Accession #	Protein Name
43900000	(K)GLSEMGLKSLPKQYIQPLEER(I)	Free Acid		806.29	2416.29	6.23	18878	5.17	PRUDU	A0A4Y1RJ01	2-oxoglutarate and Fe(II)-dependent oxygenase superfamily protein
5570000	(K)DVDMVIEAVIENVPLKQKIFGELEK(V)	Free Acid		952.81	2856.54	4.36	78992.8	9.58	PRUDU	A0A5E4E6N8	3-hydroxyacyl-CoA dehydrogenase
18000000	(K)AFDHFCIHTGGKAVIEQVGRVLR(L)	Free Acid	C:Carbamidomethylation	870.7	2610.37	8.8	55346	9.36	PRUDU	A0A5E4GBH7	3-ketoacyl-CoA synthase
29100000	(R)NGGGLVMPVKASAVVLVEK(S)	Free Acid		623.69	1868.07	8.59	28832	10.32	PRUDU	A0A5E4F9C7	50S ribosomal protein L5, chloroplastic
24800000	(K)TKLEADGISPADLVATLR(R)	Free Acid		623.78	1870.03	4.55	31213.4	9.79	PRUDU	A0A4Y1R9I0	5'-phosphoribosylglycinamide transformylase
32900000	(K)EMGRTDGIRYGPRPIDLDILFYGK(L)	Free Acid		928.3	2782.43	6.26	56534.9	6.18	PRUDU	A0A5E4F0K0	6-hydroxymethyl-7,8-dihydropterin pyrophosphokinase
52900000	(K)AVCTEAGMFALRER(R)	Free Acid	C:Carbamidomethylation	806.39	1610.78	6.19	45428.4	9.69	PRUDU	A0A4Y1QZ86	AAA-type ATPase family protein
16500000	(K)DPVHFASGNGTLTALAAFSEEK(L)	Free Acid		754.96	2262.1	4.65	27310.6	5.3	PRUDU	A0A5E4ERN5	Abhydro_lipase domain-containing protein (Fragment)
38700000	(K)QYGATPTDEYGNPIR(R)	Free Acid		841.48	1681.78	4.37	21432.9	8.56	PRUDU	Q9SW89	Abscisic acid response protein
12100000	(K)SEGHATIILAGAEYGSGSSR(D)	Free Acid		654.89	1962.95	5.38	99030.5	5.89	PRUDU	A0A4Y1RVT2	Aconitate hydratase
15200000	(R)YISLGYFKQTTRAGEIGSSTMPHK(V)	Free Acid		891.36	2672.35	9.52	115866	6.17	PRUDU	A0A5E4FS51	Adenylosuccinase
22600000	(R)FAERLEPFIADTVLVVNEAISEK(K)	Free Acid		864.39	2590.38	4.25	58020.3	9.27	PRUDU	A0A5E4EII9	Adenylosuccinate synthetase, chloroplastic
42400000	(K)FVINFGDIVDGFCPK(D)	Free Acid	C:Carbamidomethylation	576.83	1727.85	4.21	37755.2	6.2	PRUDU	A0A5E4FDG0	ADPRibase-Mn
19900000	(K)DGLMELPEGLESPWQFLSDSAKK(Y)	Free Acid		859.5	2577.25	4.18	189457	6.4	PRUDU	A0A4Y1RYN5	ADP-ribosyl cyclase/cyclic ADP-ribose hydrolase
33600000	(K)QLEYLVGDDDRFCQGSRIIITAR(D)	Free Acid	C:Carbamidomethylation	909.38	2725.37	4.68	62648.2	5.99	PRUDU	A0A5E4FRR2	ADP-ribosyl cyclase/cyclic ADP-ribose hydrolase (Fragment)
15900000	(-)LVFKSSANITSSISVSQSK(L)	Free Acid		661.57	1983.08	10	68487	9.36	PRUDU	A0A4Y1QLZ9	AINTEGUMENTA-like 5 (Fragment)
16000000	(R)GRGNVSNGVVEYNGDGGFDGGR(G)	Free Acid		728.28	2182.99	4.56	35836.5	10.15	PRUDU	A0A4Y1RX64	Alba DNA/RNA-binding protein
11100000	(R)IIVGKWGCNNGQACISPDYIVTTK(D)	Free Acid	C:Carbamidomethylation	898.95	2694.34	8.5	53882.2	8.92	PRUDU	A0A5E4EF20	Aldehyde dehydrogenase
17800000	(K)EGNDPRMSGVQHGMPLLDEK(A)	Free Acid		737.25	2210.03	4.75	33911.8	4.87	PRUDU	A0A4Y1RGJ0	Alpha/beta-Hydrolases superfamily protein
16700000	(K)LNATQWVKVAKDSGFSR(V)	Free Acid		636.01	1907.01	9.99	65236.6	5.77	PRUDU	A0A4Y1RL82	Alpha-L-fucosidase
4560000	(R)VGLQVAIHAIGDR(A)	Free Acid		674.53	1348.77	6.71	52476.8	5.86	PRUDU	A0A4Y1QXN8	Amidohydrolase family
10700000	(R)FIVLNAADLSVDAASVSFASSK(V)	Free Acid		737.79	2212.15	4.21	99276.3	5.36	PRUDU	A0A5E4ELY1	Aminopeptidase
42000000	(R)TMLYCVGAQEGASLPNVGFTHYLRK(D)	Free Acid	C:Carbamidomethylation	938.28	2812.39	8.2	47346.8	6.47	PRUDU	A0A5E4FY49	ANK_REP_REGION domain-containing protein
16400000	(K)GETPQELFTSEHATLLK(D)	Free Acid		950.95	1900.96	4.75	27149.1	6.71	PRUDU	A0A4Y1QX33	Ankyrin repeat family protein
31300000	(K)IIRQLVVSGFPSDAKCVQEVRPVK(E)	Free Acid	C:Carbamidomethylation	909.46	2725.52	9.99	64510.1	4.71	PRUDU	A0A4Y1QKI8	ARM repeat superfamily protein
16900000	(K)NVCIEALASISSHMEWNSYYSLLMR(C)	Free Acid	C:Carbamidomethylation	992.06	2974.39	5.4	123374	9.63	PRUDU	A0A4Y1R4Q5	ARM repeat superfamily protein (Fragment)
7440000	(K)DTSDYLWYTISINVKENNIPGQEK(E)	Free Acid		943.19	2827.38	4.32	88988.7	4.96	PRUDU	A0A5E4F919	Beta-galactosidase
21500000	(K)YEQAADRPLAITLHNR(K)	Free Acid		623.64	1867.98	6.75	85034.1	6.29	PRUDU	A0A4Y1RLC1	Beta-glucosidase
61300000	(R)GFISTKDGLSLSFSISR(V)	Free Acid		907.57	1814.96	8.75	32559.8	9.99	PRUDU	A0A5E4E5A4	BHLH domain-containing protein
8480000	(R)LTFSDSDHSCPTKKNHKP(-)	Free Acid	C:Carbamidomethylation	700.37	2099	8.51	38384	5.37	PRUDU	A0A5E4G5D2	B-like cyclin
25700000	(-)MGEVIDTSGGCGASFTIEVVSEKFEGK(R)	Free Acid	C:Carbamidomethylation	945.3	2834.32	4.25	8307.3	5.35	PRUDU	A0A4Y1RN85	BolA-like family protein
5670000	(-)MSLSEESILHFFTTTLSLAPTSGNIGR(I)	Free Acid		970.46	2909.47	5.38	23067.1	9.74	PRUDU	A0A4Y1R326	Breast basic conserved 1
13800000	(K)TSEGEQVQGGQEVKRQR(S)	Free Acid		958.79	1915.96	5.9	99226.1	4.97	PRUDU	A0A4Y1RB71	BURP domain-containing protein (Fragment)
36300000	(R)VVKAKDLPTNPVTGVCDPYVGVK(L)	Free Acid	C:Carbamidomethylation	819.35	2456.32	8.4	50895.1	8.76	PRUDU	A0A4Y1RUF7	C2 calcium/lipid-binding plant phosphoribosyltransferase family protein
42600000	(R)DLLFRIENSAYTESSSSLMLGEK(L)	Free Acid		864	2590.27	4.41	37667.4	5.08	PRUDU	A0A4Y1R4A0	Calcineurin B-like protein 10
217000000	(K)NELTENPTVVVSGHHGK(L)	Free Acid		909.36	1817.91	6	38823.3	7.94	PRUDU	A0A4Y1RV99	Calcineurin-like metallo-phosphoesterase superfamily protein
17700000	(K)KAPNIPLGDVVKSR(L)	Free Acid		498.68	1493.88	9.99	59956.2	5.95	PRUDU	A0A4Y1RPX2	Calcium-dependent protein kinase 13
33300000	(R)RVAGQGLHFGEVPEVSSGESDEIRLQK(R)	Free Acid		975.42	2924.49	4.96	70118.1	7.91	PRUDU	A0A4Y1REA3	CCHC-type domain-containing protein
30800000	(R)SIFSLLWQGVDGVGGPGVAGTGYYIK(R)	Free Acid		881.03	2641.37	5.55	106616	8.36	PRUDU	A0A4Y1QKW2	Cellulose synthase like G2
38600000	(K)SLQEKGHLPVPKPQEVPLKFNLK(S)	Free Acid		875.88	2626.51	9.52	20650.6	8.93	PRUDU	A0A4Y1R4W3	Cinnamoyl coa reductase (Fragment)
49100000	(K)LSDSLSLSLSLSLSLSLCEKEETK(S)	Free Acid	C:Carbamidomethylation	880.24	2639.37	4.41	106446	5.94	PRUDU	A0A4Y1R395	Class I glutamine amidotransferase-like superfamily protein
20400000	(K)FQSVPVQAGQTPPLLQYFGTLLTRGK(L)	Free Acid		949.35	2846.56	9.99	194074	5.25	PRUDU	A0A5E4EMA2	Clathrin heavy chain
8980000	(K)LEMAEDCLSHGKDFSGLCSR(N)	Free Acid	C:Carbamidomethylation	771.64	2312.01	4.75	107268	5.72	PRUDU	A0A4Y1RVL4	Coatomer, beta' subunit (Fragment)
36700000	(K)TGTLTVGKPVVVNTK(L)	Free Acid		757.92	1513.89	10	114199	5.42	PRUDU	A0A4Y1RGZ2	Copper-exporting ATPase / responsive-to-antagonist 1 / copper-transporting ATPase
24700000	(R)QLAFGPEMEQIFSK(Q)	Free Acid		812.85	1624.8	4.53	38489.6	6.73	PRUDU	A0A4Y1QPK2	Cupin family protein
27000000	(R)SYDPNLIQDPTIYR(L)	Free Acid		847.96	1694.84	4.21	18350.8	6.22	PRUDU	A0A5E4EMJ8	Cyanate hydratase
6000000	(R)VFHCTSGSNACK(K)	Free Acid	C:Carbamidomethylation	456.33	1367.58	8.73	33009.1	6.05	PRUDU	A0A5E4E3N2	Cytidine deaminase
7750000	(K)LQSQGQWDVPHPWLNLFVPKSR(I)	Free Acid		878.3	2632.38	8.76	63226.2	8.76	PRUDU	A0A5E4E6D5	Cytokinin dehydrogenase
7640000	(R)LLKRLGCGDIGSVYLSELSGTK(C)	Free Acid	C:Carbamidomethylation	789.49	2366.28	8.5	81261.2	9.45	PRUDU	A0A4Y1R8W6	D6 protein kinase like 2
24400000	(R)YLLGDHAGLLHLLVITHEKEKVTGLK(I)	Free Acid		966.35	2897.66	7.02	121385	5.11	PRUDU	A0A4Y1RAH5	Damaged DNA binding protein 1A
21400000	(R)RATPGGTGGVKSITNYSPVFEVVTK(A)	Free Acid		855.93	2565.37	9.7	38566.5	5.44	PRUDU	A0A4Y1RZ96	D-aminoacid aminotransferase-like PLP-dependent enzymes superfamily protein
13000000	(R)SKPRDGPAGAPTGLPEESSEVK(T)	Free Acid		737.25	2209.11	4.87	67980.4	5.75	PRUDU	A0A4Y1RWW0	Deubiquitinating enzyme MINDY-3
14500000	(R)GRARMQNSDYVLMVK(S)	Free Acid		589.74	1767.9	9.99	161790	6.4	PRUDU	A0A4Y1RSE8	Dicer-like 2
12600000	(K)CRALEDVALVARPYDLK(A)	Free Acid	C:Carbamidomethylation	663.73	1989.06	6.12	100443	5.66	PRUDU	A0A5E4EFC1	DIS3-like exonuclease 2
128000000	(R)NSFEFEATLGNPDPSCKTPK(L)	Free Acid	C:Carbamidomethylation	747.34	2239.03	4.68	10751	9.45	PRUDU	A0A5H2XQT0	Disease resistance family protein / LRR family protein
44100000	(R)RLGTFPDIGGKMDSLR(Y)	Free Acid		881.89	1762.93	8.75	91563.3	8.61	PRUDU	A0A4Y1S0I3	Disease resistance TIR-NBS-LRR class protein
12200000	(K)VSASTNSIDTGKPPANWEKVLEGIR(K)	Free Acid		890.2	2669.39	6.15	45015.1	9.81	PRUDU	A0A4Y1QP10	DNA glycosylase superfamily protein
26900000	(K)FRACEFLIR(F)	Free Acid	C:Carbamidomethylation	606.32	1211.63	9.6	87064.1	8.55	PRUDU	A0A5E4FW49	DNA helicase
54000000	(R)FDLLWLILDRADMDSDLELAR(H)	Free Acid		840.82	2520.28	3.91	83448.1	5.62	PRUDU	A0A4Y1S3E3	DNA replication licensing factor MCM7
34000000	(-)MGVDYYNILKVNRHATDDDLK(K)	Free Acid		827.61	2480.22	5.34	39429.9	9.17	PRUDU	A0A4Y1RJ36	DNAJ heat shock family protein
59600000	(K)DMFPNGINLLSLFSGIGGAEIALHR(L)	Free Acid		881.57	2642.38	5.32	70276.4	5.51	PRUDU	A0A4Y1RYT9	Domains rearranged methyltransferase 2
3240000	(K)EQDLVLKVGECLQERVK(E)	Free Acid	C:Carbamidomethylation	682.03	2043.09	4.87	81662.9	6.5	PRUDU	A0A5E4FVV2	Double-strand break repair protein
17400000	(K)EEEGIEGGEVQGKPSEVEEAKEKK(-)	Free Acid		872.61	2615.27	4.38	50934.3	4.94	PRUDU	A0A4Y1QXY9	DUF1985 domain-containing protein (Fragment)
24000000	(R)LPNLLTGLQGK(S)	Free Acid		577.38	1153.69	8.75	94271.4	9.13	PRUDU	A0A5E4F9D2	Dynamin GTPase
28000000	(K)ERLGAMLDEDPALMEKR(T)	Free Acid		658.98	1973.98	4.51	68071.3	6.58	PRUDU	A0A4Y1QS41	DYNAMIN-like 1C
6660000	(R)VETVAVGKLSLNLTCFSK(E)	Free Acid	C:Carbamidomethylation	656.33	1966.07	8.56	72500.1	5.27	PRUDU	A0A4Y1R237	E2F target gene 1 (Fragment)
76100000	(K)VAFRMQWPQYADLQVNGMPVR(A)	Free Acid		836.39	2506.25	8.71	97628.9	4.88	PRUDU	A0A0P0CTK6	E3 SUMO-protein ligase SIZ1
7010000	(R)DQIEKSKSEVFECQALFEK(L)	Free Acid	C:Carbamidomethylation	772.33	2315.12	4.58	101624	6.03	PRUDU	A0A5E4FYL3	E3 ubiquitin protein ligase
22500000	(K)FVSFIVK(I)	Free Acid		420.18	839.503	8.75	215616	5.64	PRUDU	A0A5E4EM23	E3 ubiquitin-protein ligase listerin
34200000	(K)HIEVSKLVKGRPLDNLEFMQWMK(R)	Free Acid		933.67	2798.48	8.5	40293	7.85	PRUDU	A0A4Y1RPC7	End binding protein 1C
44000000	(K)KTACVIGGTGFVASLLVKLLLEK(G)	Free Acid	C:Carbamidomethylation	806.38	2417.42	9.7	69333.1	5.4	PRUDU	A0A5E4FTD9	Epimerase domain-containing protein
150000000	(R)LLESFADNQAPLLSDEEANQLK(T)	Free Acid		815.58	2445.21	3.83	91350.9	5.99	PRUDU	A0A5E4FDP8	Exocyst complex component
42200000	(K)NPCFAEVTANSMTVLLSFGEAIARSK(R)	Free Acid	C:Carbamidomethylation	938.2	2813.4	6.14	72502.6	8.75	PRUDU	A0A5E4EI77	Exocyst subunit Exo70 family protein
13900000	(R)SYLQPIMQLLLFTSCKHK(D)	Free Acid	C:Carbamidomethylation	736.64	2207.17	9.7	112888	5.49	PRUDU	A0A5E4F261	Exportin-T
15100000	(R)VVWTISALIAASAR(H)	Free Acid		729.67	1457.85	9.72	36179.5	5.14	PRUDU	A0A5E4EDK5	F-box domain-containing protein
57300000	(R)GSSGDRESFNGTGSGSRR(V)	Free Acid		907.34	1813.82	9.51	135606	6.95	PRUDU	A0A5E4FSS3	Formin-like protein
24200000	(K)IALKLVGPGGFVVTEAGFGADIGTEK(F)	Free Acid		849.31	2546.39	4.68	74119.7	8.26	PRUDU	A0A5E4F9T4	Formyltetrahydrofolate synthetase
6970000	(R)AQALPTAFLTDMLRPIATGLTSYMGR(L)	Free Acid		932.32	2795.46	8.79	38803.2	9.98	PRUDU	A0A4Y1QV07	Galactose oxidase/kelch repeat superfamily protein
8680000	(R)YSLKDGIPSFLANISGTILTTGK(Y)	Free Acid		799.2	2396.31	8.5	61830.6	6.64	PRUDU	A0A4Y1RTP4	Gamma-tubulin complex component
10500000	(R)LVPEYRPAASPTFVLTQHSNSHRK(V)	Free Acid		912.38	2735.44	9.99	28435.7	5.6	PRUDU	A0A5E4GDU0	GATA transcription factor
22000000	(R)YRSVSVK(G)	Free Acid		420.18	838.478	9.99	76426.3	6.02	PRUDU	A0A4Y1QUE9	Gibberellin 3-oxidase 1
22700000	(K)KFGEMAR(R)	Free Acid		420.14	838.424	8.75	55625	5.62	PRUDU	A0A5E4E248	Glycosyltransferase
26100000	(R)TFTPCTGDNCDWLEFPNYLVQRR(W)	Free Acid	C:Carbamidomethylation	963.77	2889.31	4.55	55991.7	5.55	PRUDU	A0A4Y1RSA4	Glyoxal oxidase-related protein
35800000	(K)DMGLHTVLVGTSNRTK(G)	Free Acid		577.05	1728.91	8.76	32230.9	5.66	PRUDU	A0A4Y1RLI5	Haloacid dehalogenase-like hydrolase superfamily protein
17600000	(K)MLLHCQGCANDVKKYLER(M)	Free Acid	C:Carbamidomethylation	745.46	2235.08	8.28	20572.8	9.76	PRUDU	A0A4Y1RWJ6	Heavy metal transport/detoxification superfamily protein (Fragment)
102000000	(K)GDAQSKPVIELKAISSFGNDHTPK(I)	Free Acid		847.23	2539.32	6.75	50069.9	7.91	PRUDU	A0A4Y1RIQ8	Homeodomain-like superfamily protein
31800000	(R)DNFNCPRPIKKYGDSNWGCR(S)	Free Acid	C:Carbamidomethylation	828.45	2484.13	9.7	61897.5	6.86	PRUDU	A0A5E4EW27	Inositol-pentakisphosphate 2-kinase
26600000	(R)NEPGKVGGLESLMTQVR(H)	Free Acid		605.49	1814.94	6.14	101782	6.09	PRUDU	A0A5E4FCK0	Kinesin-like protein
26000000	(K)DNHISFQCSDMGMVMQKLEEMK(I)	Free Acid	C:Carbamidomethylation	886.76	2658.15	4.75	18732.9	5.88	PRUDU	A0A4Y1QWE2	Lactoylglutathione lyase / glyoxalase I family protein
12400000	(R)HRMHANCDVDVGQDGFILPVSK(D)	Free Acid	C:Carbamidomethylation	832.14	2495.19	5.99	12900.4	9.98	PRUDU	A0A4Y1R9A3	Late embryogenesis abundant hydroxyproline-rich glycoprotein family
10800000	(K)LPDSIGELKNLESFDVSGNHLSGR(I)	Free Acid		861.87	2584.3	4.75	90417.1	6.67	PRUDU	A0A4Y1R535	Leucine-rich receptor-like protein kinase family protein
84800000	(R)RLSGVETDPIRGVGCTGVWGDYVEYR(E)	Free Acid	C:Carbamidomethylation	981.19	2941.43	4.78	8130.3	9.22	PRUDU	A0A4Y1QNF3	Leucine-rich repeat protein kinase family protein
43700000	(K)AFLKTITPQLQTLLGMASIEILSR(H)	Free Acid		881.98	2644.51	8.79	80172	5.89	PRUDU	A0A5E4EDN6	Lipoxygenase (Fragment)
18100000	(R)SNDDVQVNSQHQATTTTKTETR(S)	Free Acid		821.34	2461.16	5.36	51005.7	5.72	PRUDU	A0A5E4FGC1	Magnesium transporter
15500000	(K)DPVRVLVTGAAGQIGYAIVPMIAR(G)	Free Acid		823.13	2467.39	8.75	35938.8	8.87	PRUDU	A0A5E4FM75	Malate dehydrogenase
14200000	(-)MESIGKSMK(H)	Free Acid		505.37	1010.5	8.35	49475.6	5.32	PRUDU	A0A5E4GIY8	Mannose-6-phosphate isomerase
11900000	(R)LICNLEQTEPTTVRHIGGAMR(G)	Free Acid	C:Carbamidomethylation	799.46	2396.22	6.76	28259.9	5.6	PRUDU	A0A4Y1QV66	Mediator of RNA polymerase II transcription subunit 18
11000000	(R)NGFITVHLGPGSKFNFQK(Y)	Free Acid		664.14	1991.05	10	69024.6	9.52	PRUDU	A0A4Y1RWI5	MLO-like protein
29000000	(K)KGVISQSVKDVIQSLVDDDLVFK(D)	Free Acid		844.54	2532.39	4.58	24983.7	5.22	PRUDU	A0A4Y1RWI8	Mnd1 family protein (Fragment)
20000000	(K)ETAFIMQNVSQRSLIVMDELGR(A)	Free Acid		846.43	2537.28	4.68	90725	8.26	PRUDU	A0A4Y1RGC4	MUTS-like protein 4 (Fragment)
15300000	(R)RASIGSDITLSSSDSGSGLDTPREHGLR(S)	Free Acid		957.54	2871.42	5.43	126306	5.05	PRUDU	A0A4Y1RGL7	Myosin heavy chain-related protein (Fragment)
26800000	(-)MSKPRLEGKVALITGAAGGIGEEAVR(L)	Free Acid		870.88	2610.44	8.34	27547.7	5.97	PRUDU	A0A4Y1R356	NAD(P)-binding Rossmann-fold superfamily protein
24900000	(K)FDDLKYLHTFLPLSLLPIWAGKFR(M)	Free Acid		964.52	2890.6	8.5	77251.3	7.14	PRUDU	A0A4Y1RLD8	NB-ARC domain-containing disease resistance protein
77000000	(K)VSFDAKDLGDVSQSERK(K)	Free Acid		941	1880.93	4.68	32530.9	6.69	PRUDU	A0A4Y1RNH3	Nicotinamidase 1 (Fragment)
78000000	(K)VEEIAKAENVAVMEKK(S)	Free Acid		894	1787.96	4.95	50093.4	6.5	PRUDU	A0A5E4EF24	Non-specific serine/threonine protein kinase
34500000	(K)SSVPPAVPRPSDMFYGKIIPALKEK(G)	Free Acid		909.54	2727.49	9.52	417377	5.73	PRUDU	A0A4Y1RYJ7	Non-specific serine/threonine protein kinase (Fragment)
45100000	(K)CNHHHTNGKSKYSPTESLEMDLK(I)	Free Acid	C:Carbamidomethylation	904.83	2713.25	7.02	14114.7	9.79	PRUDU	A0A4Y1R6B3	Nucleotide-binding protein
48100000	(R)TADMVEFVGQK(T)	Free Acid		612.74	1224.59	4.37	16614	9.98	PRUDU	A0A5E4ET55	Oleosin
65400000	(K)GNTQVVKTEEVGQSER(D)	Free Acid		880.89	1760.88	4.79	101256	5.54	PRUDU	A0A5E4FT08	Pantothenate kinase 2
251000000	(K)KEMSSQTGPPGFDDTSVDTTKPK(T)	Free Acid		818.42	2453.15	4.68	25888.7	9.41	PRUDU	A0A4Y1QW44	Partner of Y14-MAGO
11800000	(R)IQANGTSLGRCGPNVDTDASPNNVK(M)	Free Acid	C:Carbamidomethylation	862.34	2585.24	5.96	52401.5	9.51	PRUDU	A0A4Y1R139	Patatin
16200000	(R)CLEQVPPSWAGHGESMVAMAGADTVKR(V)	Free Acid	C:Carbamidomethylation	962.03	2884.35	5.45	35207.7	9.17	PRUDU	A0A4Y1QKC5	Pectinesterase
651000000	(-)YQCEIHGLTLFCLITLAKSQGR(V)	Free Acid	C:Carbamidomethylation	870.27	2608.34	8.6	76187.6	8.34	PRUDU	A0A4Y1QS81	Peptide transporter 2 (Fragment)
37900000	(K)KAVDEYLLNQKENITHMIK(Q)	Free Acid		762.77	2287.21	6.76	60270.3	5.5	PRUDU	A0A5E4FER4	Peptidylprolyl isomerase
13100000	(-)SSGPHLTLSVFGYQPPTQPIKK(T)	Free Acid		794.67	2382.28	9.7	37945.8	9.35	PRUDU	A0A4Y1R1T6	Phosphoribosylanthranilate isomerase (Fragment)
4420000	(K)LEEGGCCIPTSHGEGVK(K)	Free Acid	C:Carbamidomethylation	610.9	1829.82	4.75	108238	5.38	PRUDU	A0A4Y1RQU8	Plant regulator RWP-RK family protein
27100000	(K)FSSQLADTVQKSIETPKVQIATVR(G)	Free Acid		882.52	2646.45	8.59	55281.3	7.67	PRUDU	A0A4Y1RK81	Plastid transcriptionally active 16
28500000	(K)YLYDLHNKVSMRHILTLGPSLGIVR(V)	Free Acid		965.99	2895.6	9.7	87220.3	9.88	PRUDU	A0A5E4FUR3	Potassium transporter
6380000	(R)TSSYALSVPHASTLEVGMIYHV(-)	Free Acid		788.37	2362.18	5.92	189989	8.84	PRUDU	A0A4Y1QQJ7	Potassium transporter (Fragment)
1520000000	(R)VQGQLDFVSPFSR(S)	Free Acid		740.49	1479.76	5.81	36040.9	6.15	PRUDU	A0A5E4FK23	PREDICTED: legumin
15000000	(R)ASMGGYISSQSVKK(I)	Free Acid		722.25	1442.73	9.7	29233.5	5.54	PRUDU	A0A5E4GDL7	Proteasome subunit beta
11600000	(R)SLGALAVLLSLAVQGVFRGFKDTK(T)	Free Acid		830.55	2490.44	9.99	53211.9	6.68	PRUDU	A0A5E4FJ69	Protein DETOXIFICATION
8000000	(R)VRAGLSKAAEDAFLEIIR(A)	Free Acid		653.49	1959.1	6.15	55742.6	7.39	PRUDU	A0A4Y1RWF4	Protein kinase family protein with ARM repeat domain (Fragment)
110000000	(K)ERVGAGSFGTVHRAEWNGSDVAVK(V)	Free Acid		844.03	2529.26	6.86	99346.2	6.86	PRUDU	A0A4Y1QVL2	Protein kinase superfamily protein
532000000	(R)GVLGAVFSGCPETFEESQQSSQQGR(Q)	Free Acid	C:Carbamidomethylation	896.06	2685.22	4.25	63358.3	6.6	PRUDU	Q43607	Prunin 1 Pru du 6
38900000	(R)VRGNLDFVQPPR(G)	Free Acid		466.65	1397.77	9.57	63393.4	6.84	PRUDU	E3SH28	Prunin 1 Pru du 6.0101
71200000	(R)NLQGQDDNRNEIVR(V)	Free Acid		835.84	1670.82	4.56	57232.8	5.45	PRUDU	E3SH29	Prunin 2 (Fragment)
44500000	(R)SLIGLAGTTPDR(Q)	Free Acid		600.87	1200.66	5.55	7259.3	11.36	PRUDU	A7Y7K3	Putative lipid transfer protein (Fragment)
96000000	(K)NNIVGDIPTHIGHLVLLRSLR(L)	Free Acid		780.06	2337.35	9.61	21842.9	9.22	PRUDU	A0A4Y1QM22	Receptor like protein 2
21000000	(R)MSFIFNMEGGYTHDIPTTLHR(S)	Free Acid		823.27	2467.15	5.95	114941	5.41	PRUDU	A0A4Y1RUX9	RED family protein
18700000	(K)RSWPDVEGGNDTKFWEGEWNK(H)	Free Acid		846.64	2537.15	4.51	20433.7	10.03	9ROSA	A8Y842	Ribonuclease T(2) (Fragment)
766000000	(R)RFYLAGNPQDEFNPQQQGR(Q)	Free Acid		755.98	2265.08	6.07	57243.1	5.44	PRUDU	A0A4Y1S2I9	RmlC-like cupins superfamily protein (Fragment)
21900000	(K)DVEIIKQLPTKGGIPMSPYSMR(V)	Free Acid		820.55	2460.3	8.5	31093.9	10.19	PRUDU	A0A5H2XTV8	Root hair specific 17
10300000	(K)EGTTSSANDEACAGKTSR(R)	Free Acid	C:Carbamidomethylation	614.9	1841.79	4.68	57569.7	9.39	PRUDU	A0A4Y1R090	rRNA adenine N(6)-methyltransferase
9430000	(K)AAQQVNLPVPEGCTDPSAANYDPTAR(S)	Free Acid	C:Carbamidomethylation	915.03	2742.28	4.03	58261.1	8.33	PRUDU	A0A4Y1QR62	Rubisco activase (Fragment)
11300000	(K)ITESVQSVTTRDGVRDYVGSSPPR(D)	Free Acid		869.64	2606.32	6.12	51685.2	6.11	PRUDU	A0A5E4GJN5	S-acyltransferase
5980000	(R)LPTLAGICPSSSSSHSGPSAVGSVPILAK(A)	Free Acid	C:Carbamidomethylation	926.69	2777.45	8.76	37757.5	9.01	PRUDU	A0A4Y1RVA2	S-adenosyl-L-methionine-dependent methyltransferases superfamily protein (Fragment)
53600000	(K)RLEVSFFEPGLFADPAGMGLRSLSK(D)	Free Acid		908.74	2724.42	6.18	41642.5	5.12	PRUDU	A0A5E4ETP5	S-adenosylmethionine decarboxylase proenzyme
4540000	(K)KLPEACESSDPPIK(I)	Free Acid	C:Carbamidomethylation	524.11	1570.78	4.68	223149	6.3	PRUDU	A0A4Y1QW57	Separase
8240000	(K)RQTLLELVDYETSANGK(F)	Free Acid		646.03	1937	4.68	60379.2	8.32	PRUDU	A0A5E4EDZ6	Serine/threonine protein phosphatase 2A regulatory subunit
53800000	(R)GELREAPSLLATTTTR(K)	Free Acid		858.48	1715.93	6.14	52886.4	4.73	PRUDU	A0A4Y1RV79	Tetratricopeptide repeat-like superfamily protein
24100000	(K)FEAYDSNGSIVSGDKSKEGFSMAK(E)	Free Acid		852.07	2554.18	4.78	44826.5	9.71	PRUDU	A0A5E4EAJ5	Tim44 domain-containing protein
44300000	(K)HGFQVVFPASFEALSTLFSCHK(D)	Free Acid	C:Carbamidomethylation	837.34	2509.23	6.92	104581	6.66	PRUDU	A0A4Y1S041	TIR domain-containing protein
47600000	(K)FSPSSHIAAANGIDMLDTAEAGSR(R)	Free Acid		806.44	2418.14	4.54	55612.9	4.5	PRUDU	A0A5E4G9Q9	TPR_REGION domain-containing protein
53700000	(R)QHFEIDAHVGGVNDIAFAHPNK(Q)	Free Acid		806.32	2416.18	5.73	149698	5.62	PRUDU	A0A4Y1R2Z4	Transducin family protein / WD-40 repeat family protein
12800000	(R)KALDERQPEESMHLVTWFR(R)	Free Acid		791.35	2372.18	5.53	105041	6.11	PRUDU	A0A4Y1R6K7	Transmembrane kinase 1
22100000	(R)NRQGIYDAISKGDNDANNVGQR(V)	Free Acid		802.57	2405.16	6.04	32230.1	8.99	PRUDU	A0A4Y1RYM4	Transposable element protein (Fragment)
9540000	(K)LIAKVVLDK(H)	Free Acid		499.69	998.661	8.59	110571	9.12	PRUDU	A0A4Y1RCU7	tRNA (guanine(37)-N1)-methyltransferase
9720000	(K)QVQSLTLQPFYQKGINAGK(E)	Free Acid		707.19	2120.15	9.7	41103.1	5.89	PRUDU	A0A4Y1R3D0	tRNA:m(4)X modification enzyme TRM13
15800000	(K)EQGKVALIPYITAGDPDLSITAEALK(V)	Free Acid		905.26	2713.47	4.32	30546	8.96	PRUDU	A0A5E4EEH7	Tryptophan synthase
19400000	(K)VSPKVPTGSYNIAQVTYELNVLGTR(G)	Free Acid		902.51	2706.45	8.47	48682.6	10.06	PRUDU	A0A5E4GCN9	Tubby-like F-box protein
27200000	(K)LLRENKNGFDIVISDVHMPDMDGFK(L)	Free Acid		963.97	2890.42	4.75	75601.5	5.92	PRUDU	A0A4Y1QMN4	Two-component response regulator
23600000	(R)ADEAHHRDVNHYASDIQFQGKELR(E)	Free Acid		945.87	2836.35	5.77	39124.3	9	PRUDU	A0A5E4FMX2	Ubiquinol oxidase
35100000	(K)AQAHLYTIIKVARDEDLAEQIGR(D)	Free Acid		870.82	2610.4	5.49	131489	5.66	PRUDU	A0A5E4EI48	Ubiquitinyl hydrolase 1
91200000	(-)MATGPVALEPPSSPTFSK(T)	Free Acid		909.19	1816.91	5.75	5667.3	10.95	PRUDU	A0A5H2XTG7	Uncharacterized protein
111000000	(K)LQEADIDELPNSIGKLK(H)	Free Acid		628.09	1883.01	4.32	61422.4	8.37	PRUDU	A0A5E4G573	Uncharacterized protein (Fragment)
6450000	(K)SFIVSFSFYAANPENDGKK(V)	Free Acid		707.89	2121.03	5.79	45778.5	6.25	PRUDU	A0A4Y1RXT6	Vacuolar sorting protein 9 domain-containing protein
59300000	(K)LHSQAKVLGTIITVGGAIILTLAK(G)	Free Acid		806.41	2417.49	10	43664.8	9.5	PRUDU	A0A5E4E9D8	WAT1-related protein
33800000	(R)NAVALALSPVVRALVDPDGALRDVR(N)	Free Acid		863.19	2587.47	6.04	23348.9	8.83	PRUDU	A0A4Y1R8X0	Zeta-carotene desaturase
43600000	(R)EANFTADALASIGHNLNTSQLWDR(G)	Free Acid		882.14	2644.28	4.53	103856	9.85	PRUDU	A0A4Y1QN35	Zinc ion-binding protein

## Sheet: almond ultra
Intensity	Sequence	C-term	Modifications	m/z (Da)	MH+(Da)	Peptide pI	Protein MW (Da)	Protein pI	Species	Accession #	Protein Name
20400000	(R)IAYASISVEVAVVVDASFTGTYGVNYGR(I)	Free Acid		970.05	2908.47	4.37	47348	6.86	PRUDU	A0A4Y1R4J3	(1->3)-beta-glucan endohydrolase (Fragment)
26600000	(K)LYRQKNNVEK(L)	Free Acid		646.33	1291.71	9.7	218774	8.75	PRUDU	A0A5E4F6J3	1,3-beta-glucan synthase
11700000	(K)EAEIDDKVVAIHAAMGGGTGLNYFQK(R)	Free Acid		912.25	2734.35	4.75	77627.4	6.41	PRUDU	A0A4Y1RNM6	1-deoxy-D-xylulose-5-phosphate synthase
38300000	(R)VSVASFFTTGMLPLKK(L)	Free Acid		863.91	1725.96	10	83333.4	5.23	PRUDU	A0A4Y1QKW7	2-oxoglutarate and Fe(II)-dependent oxygenase superfamily protein
23800000	(R)SSRAIHAAAASSSMSYEKELAAAK(K)	Free Acid		813.39	2437.21	8.24	42731.7	6.43	PRUDU	A0A5E4FXL2	3'(2'),5'-bisphosphate nucleotidase
15900000	(K)TSIQRLDILGQFGR(T)	Free Acid		535.54	1603.89	9.26	51972.2	9.87	PRUDU	A0A5E4EXP4	30S ribosomal protein S15, chloroplastic
10500000	(K)SNITTMGPLVLPASEQLLFLLTLIGR(K)	Free Acid		933.5	2797.59	5.72	54422.6	9.56	PRUDU	A0A5E4ETZ0	3-ketoacyl-CoA synthase
45700000	(R)DDAPRPGQPGQGPRPAGAPVPART(-)	Free Acid		789.14	2365.21	9.51	15224.3	11.81	PRUDU	A0A5E4EXR6	40S ribosomal protein S26
44400000	(K)DKRQNPVSNENK(Y)	Free Acid		714.91	1428.72	8.59	54436.9	9.05	PRUDU	A0A4Y1RKF1	5'-3' exonuclease family protein
28100000	(K)EAAASEGDELRFEFK(K)	Free Acid		850.31	1698.8	4.25	52008.7	5.06	PRUDU	A0A4Y1QQT1	5'-AMP-activated protein kinase-related protein
17000000	(R)REQAALNEMCIVLGGGMRAEEIK(E)	Free Acid	C:Carbamidomethylation	858.82	2575.28	4.95	36865.4	7.93	PRUDU	A0A4Y1QRC7	5'-deoxynucleotidase
16100000	(K)LLLKYRPEDKAAK(K)	Free Acid		515.46	1544.92	9.52	29479.6	10.36	PRUDU	A0A4Y1RIE3	60S ribosomal protein L7a
55700000	(R)TILNGVSGIVRPGELLAMLGPSGSGK(T)	Free Acid		841.89	2523.4	8.41	75695	9.08	PRUDU	A0A4Y1QRF5	ABC-2 type transporter family protein
88700000	(K)QYGATPTDEYGNPIR(R)	Free Acid		841.4	1681.78	4.37	21432.9	8.56	PRUDU	Q9SW89	Abscisic acid response protein
56100000	(K)LAEAKPYFSSSLYIRSVVSPTAILVR(I)	Free Acid		956.68	2867.6	9.7	31383.1	5.21	PRUDU	A0A4Y1RV35	Accelerated cell death 2
29000000	(K)SCFKVGWSDETSPER(G)	Free Acid	C:Carbamidomethylation	595.51	1784.79	4.68	254132	6.12	PRUDU	A0A5E4EFM8	Acetyl-CoA carboxylase
29900000	(R)VYLKLQAHATATTGSGGK(N)	Free Acid		601.38	1802.98	9.7	74629.1	7.31	PRUDU	A0A4Y1S1E7	Actin binding Calponin homology domain-containing protein
13100000	(K)TQNWKLSCWNWTK(C)	Free Acid	C:Carbamidomethylation	584.42	1751.83	10	37595.4	10.04	PRUDU	A0A5H2XPF3	Adenosine deaminase (Fragment)
25300000	(R)TFSRVHGWETDNVEEIAIKISQLPK(A)	Free Acid		966.27	2897.52	5.5	41599.6	5.37	PRUDU	A0A4Y1R133	Adenosine kinase
25500000	(R)DLGVVGIDLSGNPIVGEWMTFFPALK(F)	Free Acid		926.1	2775.44	4.03	34634.9	5.33	PRUDU	A0A4Y1R979	Adenosine/AMP deaminase family protein
34800000	(R)EMSSMPHGLVELQKTLLSDILGGNRK(F)	Free Acid		952.04	2853.5	6.86	127284	6.26	PRUDU	A0A5E4FZ38	ADP-ribosyl cyclase/cyclic ADP-ribose hydrolase
24500000	(R)YPIHHPLVSQLKDGYNIR(V)	Free Acid		717.38	2150.15	8.51	128744	9.33	PRUDU	A0A5E4FMT8	ADP-ribosyl cyclase/cyclic ADP-ribose hydrolase (Fragment)
39600000	(R)CTILPQEDKIPAIVTR(L)	Free Acid	C:Carbamidomethylation	927.76	1854.02	6.07	60929	5.09	PRUDU	A0A4Y1R3Q7	Alanine aminotransferase 2
17100000	(K)ICSLLAALFWCLVSEVPKSRLEK(E)	Free Acid	C:Carbamidomethylation	907.07	2719.47	8.59	77531.1	8.52	PRUDU	A0A4Y1RBK3	Alkaline/neutral invertase (Fragment)
14800000	(R)GMVVDTVIETETPSGKFHSMLYGR(K)	Free Acid		885.38	2654.3	5.45	54530.7	9.28	PRUDU	A0A4Y1RN90	Alpha/beta-Hydrolases superfamily protein
13200000	(R)EVEAIGGNVQASASREQMAYTFNALK(T)	Free Acid		928.61	2784.36	4.79	55210.9	6.44	PRUDU	A0A5E4E3P7	Alpha-MPP
16300000	(R)TAILNLYGSTEVSGDCTYFDCKR(L)	Free Acid	C:Carbamidomethylation	890.53	2670.22	4.55	130881	5.8	PRUDU	A0A4Y1QYZ4	AMP-dependent synthetase and ligase family protein (Fragment)
27100000	(K)LNRLVIPKQHAEK(Y)	Free Acid		515.94	1545.92	9.99	32137.9	9.99	PRUDU	A0A4Y1RV11	AP2/B3-like transcriptional factor family protein
102000000	(R)THPLTKSEKALALQR(A)	Free Acid		565.24	1692.98	9.99	49303.2	9.13	PRUDU	A0A4Y1RTV6	AP2/B3-like transcriptional factor family protein (Fragment)
62600000	(K)ALHSVVAGMRDPELPVR(V)	Free Acid		924.38	1847	6.8	117304	4.76	PRUDU	A0A4Y1QNV8	ARM repeat superfamily protein
18800000	(K)GLNDDCEHFESFPPGHLYSSKEGALK(R)	Free Acid	C:Carbamidomethylation	978.47	2934.34	4.86	65117.6	5.97	PRUDU	A0A4Y1RK67	Asparagine synthetase [glutamine-hydrolyzing]
25000000	(R)LVLEVAQHLGENMVAVGRATLGR(I)	Free Acid		811.77	2433.34	6.76	56458.4	5.79	PRUDU	A0A5E4FZZ4	ATP synthase subunit beta
26300000	(K)QTFVSTDDVVAQKVVVQKDDPR(G)	Free Acid		825.55	2474.29	4.58	59505.4	6.69	PRUDU	A0A5E4E502	ATP-dependent 6-phosphofructokinase
23900000	(R)GISALHYHADMDVNARENVHMR(W)	Free Acid		845.85	2536.19	6.27	71499.3	6.45	PRUDU	A0A5E4ETR7	ATP-dependent DNA helicase
37200000	(R)GDSREYCLGAEATK(G)	Free Acid	C:Carbamidomethylation	779.2	1556.7	4.68	26963.4	4.45	PRUDU	A0A4Y1RN62	Autoinhibited Ca2+-ATPase 11
33900000	(R)KAEEEVENSSEHITSCYQHDDAEIK(L)	Free Acid	C:Carbamidomethylation	983.39	2948.28	4.37	44798.7	5.18	PRUDU	A0A4Y1QWG6	Autophagy protein 5
19800000	(R)AAEKVFPPLDFSQQPPAQELIAR(D)	Free Acid		851.5	2552.35	4.68	99153.6	6.15	PRUDU	A0A5E4FYW0	Auxin response factor
38100000	(R)QTLATTSKNTEEVEGK(S)	Free Acid		579.3	1735.87	4.79	40024.2	7.08	PRUDU	A0A5E4EWU5	Auxin-responsive protein
12700000	(R)FSSKIKQLQVDGGGEFINK(L)	Free Acid		698.92	2095.12	8.5	19186.9	9.84	PRUDU	A0A4Y1RMW3	Basic helix-loop-helix DNA-binding superfamily protein (Fragment)
42100000	(R)RVQPLNVVYLDDDDFDAPSASPPKR(R)	Free Acid		938.57	2814.41	4.28	86931.6	5.44	PRUDU	A0A4Y1R2B7	B-box zinc finger family protein
17900000	(R)EEEEDDTDDALQNVTGLIASVVLR(K)	Free Acid		877.77	2631.26	3.58	104104	9.24	PRUDU	A0A4Y1RKW1	Beta-galactosidase
12000000	(R)GFISTKDGLSLSFSISR(V)	Free Acid		907.85	1814.96	8.75	32559.8	9.99	PRUDU	A0A5E4E5A4	BHLH domain-containing protein
17700000	(K)IGRPSYIDNSAASKTINK(K)	Free Acid		645.88	1935.03	9.7	37136.8	6.98	PRUDU	A0A4Y1R7U4	Biotin carboxyl carrier protein 2
18200000	(R)ASDVIFNAHNEIK(I)	Free Acid		729.37	1457.74	5.32	42061	5.8	PRUDU	A0A4Y1R9Z3	B-like cyclin
19400000	(K)SIIDIARDFGYQVEER(V)	Free Acid		956.37	1910.96	4.31	54237.2	6.23	PRUDU	A0A4Y1RZ81	Branched-chain-amino-acid aminotransferase
13900000	(K)IVFLWITVDSDKGFPK(I)	Free Acid		622.51	1865.02	5.96	95789.8	6.99	PRUDU	A0A4Y1R4V5	Bromo-adjacent homology domain-containing protein
33500000	(R)QNVELRNALQDHGTDIELLR(I)	Free Acid		779.05	2334.22	4.75	48331.6	6.14	PRUDU	A0A4Y1QV14	BZIP transcription factor family protein
92300000	(R)RLLETLVEGEDPLK(S)	Free Acid		538.19	1611.89	4.41	284006	8.52	PRUDU	A0A4Y1QR19	Calcium-dependent lipid-binding family protein
25600000	(R)LCSTGPGCSSVAYGAAQELGPFLVR(S)	Free Acid	C:Carbamidomethylation	866.49	2597.25	6	155995	7.48	PRUDU	A0A4Y1QS85	Carboxypeptidase
28500000	(R)LENLDLDMVNGPVK(E)	Free Acid		519.48	1556.8	4.03	63831.6	8.89	PRUDU	A0A4Y1QWZ4	Carotenoid cleavage dioxygenase 1
11200000	(K)RDTVGKGLFIEHDK(N)	Free Acid		538.89	1614.86	6.76	50808.7	6.89	PRUDU	A0A5E4F1B5	CCHC-type domain-containing protein
19600000	(R)EVKILKALTGHNNLVK(F)	Free Acid		889.33	1777.07	9.71	67623.9	9.16	PRUDU	A0A4Y1RPI0	CDPK-related kinase
62300000	(R)VHPMPTTDSSMSFPPRPMDPKK(D)	Free Acid		828.7	2483.19	8.57	125376	7.41	PRUDU	A0A5E4G5X8	Cellulose synthase
13300000	(K)KAPSQVAGEILSFFTR(N)	Free Acid		584.36	1750.95	8.75	31202.4	9.27	PRUDU	A0A4Y1R8N7	Cofactor assembly of complex C
44600000	(R)GSVPSKEHISR(I)	Free Acid		598.86	1196.64	8.76	91121.8	6.64	PRUDU	A0A5E4G1B2	Conserved oligomeric Golgi complex subunit 5
16700000	(R)CREAWLTGILEDLDQRNAYEYLK(G)	Free Acid	C:Carbamidomethylation	952.8	2856.4	4.51	66210.9	4.84	PRUDU	A0A5E4EAA2	Conserved oligomeric Golgi complex subunit 8
228000000	(K)EEKPTQDYKIIPPK(W)	Free Acid		843.37	1685.91	6.28	18012	5.39	PRUDU	A0A4Y1QS97	Cox19-like CHCH family protein
27900000	(R)QLAFGPEMEQIFSK(Q)	Free Acid		812.93	1624.8	4.53	38489.6	6.73	PRUDU	A0A4Y1QPK2	Cupin family protein
28900000	(K)NMAPTPNTQKNGPSTEFIR(V)	Free Acid		701.42	2103.03	8.75	16606.5	9.7	PRUDU	A0A4Y1R2V6	Cyclic nucleotide gated channel 1
39200000	(-)MDQYEKVEKIGEGTYGVVYK(A)	Free Acid		779.49	2336.15	4.87	34050.7	6.77	PRUDU	A3QNN7	Cyclin-dependent kinase type A
14200000	(K)QPYYNQDKTTDFVIK(I)	Free Acid		620.79	1859.92	5.96	16096.9	5.87	PRUDU	A0A4Y1S013	Cytochrome B5 isoform B
40700000	(R)CTECGSQSIEDSQADIAILLRK(L)	Free Acid	C:Carbamidomethylation	832.03	2494.19	4.32	18117.4	9.18	PRUDU	A0A5E4EC95	Cytochrome c-type biogenesis protein
22900000	(K)RVQGFRPIREEEAMNLIEWIALR(E)	Free Acid		942.68	2826.52	6.29	30877	7.9	PRUDU	A0A5H2XS42	Cytochrome P450, family 71 subfamily B, polypeptide 7
99100000	(K)AQQELEKIIGKGKPIEEGDIAR(L)	Free Acid		807.87	2422.33	5.01	50773.3	6.87	PRUDU	A0A4Y1QT57	Cytochrome P450, family 76, subfamily C, polypeptide 4 (Fragment)
111000000	(K)ALNPPDSTVLNGK(N)	Free Acid		442.39	1325.71	5.88	22587.9	9.12	PRUDU	A0A4Y1QSA4	D111/G-patch domain-containing protein
61800000	(K)NEIGNQVRPLPELIAEPTDAR(S)	Free Acid		778.07	2332.23	4.41	81261.2	9.45	PRUDU	A0A4Y1R8W6	D6 protein kinase like 2
14300000	(R)LFTVRASDGDGPIGKTR(L)	Free Acid		597.31	1789.96	8.75	46229	7.04	PRUDU	A0A5E4EI96	Delta-aminolevulinic acid dehydratase
15200000	(K)VTIDVASPQSGVIQKFVANEGDTVEPGTK(I)	Free Acid		996.05	2986.54	4.32	49330.1	9.19	PRUDU	A0A4Y1RCQ1	Dihydrolipoyllysine-residue succinyltransferase
21700000	(K)IQAILDITIPK(T)	Free Acid		1224.58	1224.76	5.84	18702.6	9.82	PRUDU	A0A4Y1QP02	Disease resistance protein TIR-NBS-LRR class family
15500000	(K)VPISVLGAEIDQLSPPEVVK(Q)	Free Acid		697.72	2090.17	4.14	19680.3	5.69	PRUDU	A0A4Y1QN53	DLH domain-containing protein
103000000	(K)LIPMSEVYAHISR(S)	Free Acid		758.49	1515.8	6.75	108066	8.8	PRUDU	A0A5H2XR49	DNA polymerase
27400000	(R)DGFFRTSNGGGPEFAGPSGSGPGPGLGR(K)	Free Acid		878.84	2635.23	6.07	39429.9	9.17	PRUDU	A0A4Y1RJ36	DNAJ heat shock family protein
15100000	(R)SGSGGQTCS(-)	Free Acid	C:Carbamidomethylation	420.25	840.315	5.24	12433.9	10.26	PRUDU	A0A4Y1RAT4	Dof-type zinc finger DNA-binding family protein
10900000	(R)ANRIAEDGSQAVQGIVIR(-)	Free Acid		949.24	1897.03	6.12	41410.9	5.28	PRUDU	A0A4Y1R7K9	eIF3m_C_helix domain-containing protein
543000000	(K)AAESALNLEQGRLQKLK(Q)	Free Acid		935.25	1869.06	8.63	77589.8	6.19	PRUDU	A0A4Y1QQ62	Embryo defective 1745
42200000	(R)KLVILALDKMK(R)	Free Acid		636.83	1271.81	9.7	24752.8	9.67	PRUDU	A0A4Y1R7S3	Endoplasmic reticulum transmembrane protein
50600000	(R)YGSLGGGGGGGGGGGGSGGAGVGVGGPWSR(A)	Free Acid		783.41	2348.08	8.75	60383	6.58	PRUDU	A0A4Y1QQA2	Eukaryotic translation initiation factor 4B1
10100000	(R)ESLRLAVAEVLLPAYR(S)	Free Acid		600.46	1800.04	6.24	72502.6	8.75	PRUDU	A0A5E4EI77	Exocyst subunit Exo70 family protein
25100000	(K)IAQWKAGIIPVMYR(R)	Free Acid		549.09	1645.92	9.99	29424	9.91	PRUDU	A0A5E4GJR4	Expansin
27800000	(R)YIGVNGMRPIADSLLSQTR(M)	Free Acid		697.64	2091.1	8.75	40533.5	6.77	PRUDU	A0A4Y1RSD9	FAD/NAD(P)-binding oxidoreductase family protein
17800000	(K)ADYDTTNTMPVLKTPSPMEK(Q)	Free Acid		747.27	2239.06	4.56	160958	6.86	PRUDU	A0A4Y1RZQ4	FAR1-related sequence 5
36500000	(R)VDWTGSIITLLNPISGGRVMLPR(C)	Free Acid		832.15	2495.38	9.57	47315.1	6.78	PRUDU	A0A4Y1QKE8	F-box domain-containing protein
15600000	(K)VENFGFGQITGETLPNFRHESK(E)	Free Acid		836.47	2507.23	5.5	27914.8	9.85	PRUDU	A0A4Y1QTE4	F-box family protein with DUF295
23200000	(K)CVTLSNDRTLVERSLIDFITR(A)	Free Acid	C:Carbamidomethylation	837.04	2508.32	6.12	49577.9	5.35	PRUDU	A0A4Y1QRH2	F-box/RNI-like superfamily protein
51800000	(R)TPGFSGADLANLLNEAAILAGRRGK(T)	Free Acid		838.34	2512.36	8.41	34504.8	5.05	PRUDU	A0A4Y1R5C8	FtsH extracellular protease family
31500000	(K)NKLLEPGLVDHIVVSNKSVAK(V)	Free Acid		754.38	2260.3	8.51	87358.6	5.66	PRUDU	A0A4Y1RLJ6	FTSH protease 10 (Fragment)
45500000	(K)MVETHTGKKLK(T)	Free Acid		636.8	1271.71	9.7	31871.6	10.14	PRUDU	A0A4Y1R5S0	gag_pre-integrs domain-containing protein (Fragment)
20800000	(K)SLQKESLTHDYDAK(Y)	Free Acid		545.41	1634.8	5.36	61830.6	6.64	PRUDU	A0A4Y1RTP4	Gamma-tubulin complex component
184000000	(R)SGSTPNGSAPDPPEPRK(V)	Free Acid		565.36	1693.81	5.79	41719.3	6.65	PRUDU	A0A5E4E581	GDP-mannose 4,6-dehydratase
15000000	(K)VLQFTLAEVSQAICVSHTSKENTVLR(S)	Free Acid	C:Carbamidomethylation	977.56	2930.54	6.73	42739.6	6.4	PRUDU	A0A4Y1RJM4	GlcNAc-PI synthesis protein
38700000	(R)ASALGSQGNDVAIGHDMR(E)	Free Acid		600.2	1798.85	5.21	52636.2	5.14	PRUDU	A0A4Y1R3A2	GLTSCR1 domain-containing protein (Fragment)
19200000	(R)KPTRTADGAFFTGGNGSGGDEDSPSK(Y)	Free Acid		852.5	2556.16	4.68	54752.2	5.68	PRUDU	A0A5E4E2U4	Glycosyltransferase
14100000	(R)AKQEHASLLEDFR(E)	Free Acid		515.48	1543.79	5.45	26647.6	9.33	PRUDU	A0A5E4EW01	Golgi SNAP receptor complex member 1
11800000	(-)MSDARRPGSVPVPNIEK(A)	Free Acid		618.25	1852.97	8.5	26987.5	6.94	PRUDU	A0A4Y1QN45	Guanylate kinase
24700000	(K)EEDVAVSTVKIDLTHGR(M)	Free Acid		623.63	1868.97	4.75	59416.7	6.46	PRUDU	A0A4Y1QQD6	HD domain-containing metal-dependent phosphohydrolase family protein
15800000	(R)ASAGGASSTTALKSGKSGSASNSNSDSQLHR(M)	Free Acid		974.31	2921.39	10	212772	6.23	PRUDU	A0A4Y1S1D0	HEAT repeat
12400000	(K)VQQLLQEVFKGK(E)	Free Acid		709.34	1416.82	8.56	23145.8	4.77	PRUDU	A0A4Y1R1J4	Heat shock protein 70
44900000	(R)NYLANLLPTCVR(R)	Free Acid	C:Carbamidomethylation	478.26	1433.76	8.75	39855.7	6.5	PRUDU	A0A5E4E765	Hexosyltransferase
31600000	(R)IESALVGALWGCGHDAGQDR(L)	Free Acid	C:Carbamidomethylation	704.47	2111.99	4.54	39153.9	10.13	PRUDU	A0A4Y1RZD8	High-affinity nickel-transport family protein (Fragment)
13800000	(R)SQATVGYLGASYDVPSLVEKLLHQLASK(Q)	Free Acid		991.9	2974.59	6.47	147998	6.12	PRUDU	A0A5E4ENY2	Histidine kinase
29300000	(K)GTGKVIAAGQSEAEAR(D)	Free Acid		515.52	1544.8	6.14	24892.1	9.19	PRUDU	A0A4Y1RZI3	HVA22-like protein
12600000	(K)IATLQSYLASPSSAHAPTR(V)	Free Acid		657.37	1971.03	8.75	30684.3	5.55	PRUDU	A0A4Y1RBZ8	HXXXD-type acyl-transferase family protein
36400000	(R)LQPPLPPGFFGNVIFR(A)	Free Acid		900.1	1799	9.75	53234	7.23	PRUDU	A0A4Y1R507	Hydroxycinnamoyl-CoA shikimate/quinate hydroxycinnamoyl transferase
96300000	(R)SRLQSIQKGSQTMADYLQQIK(E)	Free Acid		808.75	2423.27	9.7	144045	9.5	PRUDU	A0A5H2XXR9	Integrase catalytic domain-containing protein
14400000	(R)QQKQPMPISPCTK(S)	Free Acid	C:Carbamidomethylation	514.9	1542.78	10	49630.5	9.25	PRUDU	A0A4Y1QQV1	Integrase-type DNA-binding superfamily protein
16600000	(R)HLYPAGKVGPTVK(G)	Free Acid		683.91	1366.78	9.7	20998.8	6.36	PRUDU	A0A4Y1R4E3	Isochorismatase family protein
13400000	(K)AESLLKLALEENSAKAAESALAVDSK(L)	Free Acid		887.12	2658.42	4.58	25349.6	9.5	PRUDU	A0A4Y1RZL6	Jasmonate-zim-domain protein 10
19700000	(K)ELYEKEKESQDLK(Q)	Free Acid		820.29	1638.82	4.59	152659	6.32	PRUDU	A0A4Y1RN58	Kinesin like protein for actin based chloroplast movement 1 (Fragment)
35700000	(R)AVQPSIDHMK(S)	Free Acid		563.33	1125.57	6.79	72214.8	6.4	PRUDU	A0A5E4EQG4	L-aspartate oxidase
24100000	(K)QLDTLFLQTNQLSGSIPAQLGNLSSLR(S)	Free Acid		972.48	2914.56	5.84	113912	8.79	PRUDU	A0A4Y1RAX8	Leucine-rich receptor-like protein kinase family protein
16900000	(K)GFGRMIDYVDDLSLDIPNAR(G)	Free Acid		756.15	2267.11	4.14	65472.8	8.3	PRUDU	A0A4Y1RYW8	MA3 domain-containing protein
17400000	(R)LRPTLFVIPLPAILVGYQDDWLK(T)	Free Acid		890.1	2667.53	5.96	214721	5.41	PRUDU	A0A5E4F522	Mediator of RNA polymerase II transcription subunit 13
18100000	(R)AKNVIFSEDRGR(Y)	Free Acid		696.29	1391.74	8.79	83724.7	5.52	PRUDU	A0A5E4GA34	Mg-protoporphyrin IX chelatase
89100000	(K)ERIVFPTLLAGIVGGGAGLVANHR(K)	Free Acid		806.38	2417.38	9.7	20625.3	9.39	PRUDU	A0A4Y1RZX2	Mitochondrial import inner membrane translocase subunit Tim17/Tim22/Tim23 family protein
24000000	(R)LQVMDNYGVGRPSVLKTAK(A)	Free Acid		692.54	2076.13	9.7	41092.9	9.89	PRUDU	A0A4Y1QR03	Mitochondrial substrate carrier family protein
31300000	(R)CGGVEIQGNVALQERNK(A)	Free Acid	C:Carbamidomethylation	624.69	1871.94	6.14	35397.6	8.85	PRUDU	A0A4Y1RB04	Myosin heavy chain-related protein
14000000	(K)DLQVLIKGVDDKPAPPFKGYTR(K)	Free Acid		820.05	2457.35	8.43	147063	8.92	PRUDU	A0A4Y1QNJ9	NB-ARC domain-containing disease resistance protein (Fragment)
44800000	(K)LDRICREANVILVLAR(S)	Free Acid	C:Carbamidomethylation	637.8	1911.1	9.51	58895.3	5.18	PRUDU	A0A5E4ESN7	NEDD8-activating enzyme E1 regulatory subunit
28400000	(-)MTIILSSLGYERK(N)	Free Acid		503.97	1510.83	8.34	37801.1	6.22	PRUDU	A0A4Y1R8G6	NET domain-containing protein
63000000	(K)TVLLDTGEMFVPYAWAPAILPIQMLR(L)	Free Acid		982.48	2945.57	4.37	83152.8	8.65	PRUDU	A0A5E4FD18	Neutral ceramidase
104000000	(K)DTTLSVAPPISSSQNLFQPDR(G)	Free Acid		758.46	2273.14	4.21	109540	6.11	PRUDU	A0A4Y1RM83	Never in mitosis, gene A-related 6
62700000	(R)AGNIKRFLPSEFGLDPPR(M)	Free Acid		672.26	2014.09	8.79	33732.5	5.82	PRUDU	A0A4Y1RFU6	NmrA domain-containing protein
16800000	(K)LQLSIQRDFAAAVMMHDPSKMR(L)	Free Acid		849.15	2545.28	8.75	97479.8	5.65	PRUDU	A0A4Y1QWJ3	Non-lysosomal glucosylceramidase
26500000	(R)RIVQVDLK(F)	Free Acid		486.28	970.604	8.75	34170.6	9.31	PRUDU	A0A5E4FGR1	Non-specific serine/threonine protein kinase
40300000	(K)RQLIELVER(K)	Free Acid		578.21	1155.68	6.14	238031	5.08	PRUDU	A0A4Y1RBZ6	Nuclear pore anchor
25200000	(K)DVKIIKQLPR(R)	Free Acid		403.62	1209.77	9.99	67175	9.46	PRUDU	A0A5E4FCZ7	O-fucosyltransferase family protein
34500000	(K)TFINTFKEGDIGLSLTDDPKK(N)	Free Acid		780.14	2339.21	4.68	58969.1	9.86	PRUDU	A0A4Y1QVY4	O-fucosyltransferase family protein (Fragment)
51900000	(R)TADMVEFVGQK(T)	Free Acid		612.95	1224.59	4.37	16614	9.98	PRUDU	A0A5E4ET55	Oleosin
22000000	(K)VIDITPGLSAVANFALGKLTFSK(K)	Free Acid		788.02	2362.34	8.56	28692	9.32	PRUDU	A0A4Y1S1Z3	Oxidoreductase, zinc-binding dehydrogenase family protein
11400000	(R)SDVTAVDCVRAAFPGGSMTGAPK(L)	Free Acid	C:Carbamidomethylation	765.23	2294.09	5.68	104161	6	PRUDU	A0A5E4EA86	p-aminobenzoic acid synthase
56000000	(R)VQDWPCFLSQAFNR(L)	Free Acid	C:Carbamidomethylation	589.86	1767.83	5.81	94712.2	7.33	PRUDU	A0A4Y1RJ31	Paralog of ARC6
10600000	(K)SSRNTTPCAAAAAVAAANGEEDIAMVQSK(S)	Free Acid	C:Carbamidomethylation	964.66	2891.36	4.68	32886.8	9.31	PRUDU	A0A4Y1QUS5	Paxneb protein-related protein (Fragment)
30900000	(R)ASIANDSNVGQFDAVWKERELK(A)	Free Acid		826.69	2477.24	4.78	7947.9	4.81	PRUDU	A0A4Y1R910	Pec_lyase_N domain-containing protein
18600000	(R)GALYHVTTLADDGPGSLRDGCR(K)	Free Acid	C:Carbamidomethylation	777.71	2331.11	5.3	36347.6	9.63	PRUDU	A0A5E4F9S8	Pectate lyase
11600000	(K)TWPASPNGVASDLHFEDIIMENVK(T)	Free Acid		890.84	2670.29	4.31	85049.2	9.45	PRUDU	A0A4Y1R708	Pectin lyase-like superfamily protein (Fragment)
32500000	(K)EKVIIPVDKPYIILK(G)	Free Acid		884.44	1768.1	8.52	35207.7	9.17	PRUDU	A0A4Y1QKC5	Pectinesterase
405000000	(-)MITGYAKQGEMESAR(K)	Free Acid		557.95	1671.78	5.9	23705	5.99	PRUDU	A0A4Y1R8G0	Pentatricopeptide repeat superfamily protein
71400000	(K)LVDEVLVNGTIMNSIVVDALTINLFQK(E)	Free Acid		986.61	2958.62	4.03	116007	6.75	PRUDU	A0A4Y1RH12	Pentatricopeptide repeat superfamily protein (Fragment)
30600000	(R)CKSVFDQNFTMPVEPR(Q)	Free Acid	C:Carbamidomethylation	978.39	1954.91	6.07	34879.1	6.6	PRUDU	A0A4Y1QV76	Pentatricopeptide repeat-containing protein
48900000	(K)SGERALLHVGWELGYGK(E)	Free Acid		936.86	1871.98	6.48	41069.2	6.26	PRUDU	A0A5E4FDG4	Peptidylprolyl isomerase
113000000	(K)AQLSTDFYKATCPDLLKIVR(R)	Free Acid	C:Carbamidomethylation	780.54	2339.24	8.54	36046.4	6.92	PRUDU	A0A5E4F5Y8	Peroxidase
107000000	(R)QKTHSMPPEKVEIFK(S)	Free Acid		600.52	1798.95	8.51	40874.1	7.36	PRUDU	A0A4Y1RYE1	Plant stearoyl-acyl-carrier-protein desaturase family protein (Fragment)
55600000	(K)KETREMFVEEVMELVELYPLR(N)	Free Acid		880.72	2640.34	4.48	165376	8.8	PRUDU	A0A4Y1RMH7	Pleiotropic drug resistance 11
128000000	(K)KVVSVGKEHASLCAK(S)	Free Acid	C:Carbamidomethylation	538.25	1612.88	9.7	45495.7	8.95	PRUDU	A0A4Y1QZF6	P-loop containing nucleoside triphosphate hydrolases superfamily protein
30400000	(R)GMYRFETNGKNDFEVDDELR(V)	Free Acid		812.38	2435.09	4.3	105509	5.9	PRUDU	A0A5E4ERN4	Polynucleotide phosphorylase 1
20600000	(R)LEEISKAALALPPSTSH(-)	Free Acid		588.46	1763.95	5.4	82100.9	9.44	PRUDU	A0A5H2XNA3	Polyol/monosaccharide transporter 5 (Fragment)
393000000	(R)NLQGQNDNRNEIVR(V)	Free Acid		557.59	1669.84	6.07	36040.9	6.15	PRUDU	A0A5E4FK23	PREDICTED: legumin
24300000	(K)LEKEAHVNGVPIGQSIGIDIPPPRPKR(K)	Free Acid		973.22	2917.64	8.6	56531.8	7.9	PRUDU	A0A5E4G842	PREDICTED: LHY
290000000	(R)LKAAIF(-)	Free Acid		662.47	662.424	8.75	53863.9	6.26	PRUDU	A0A4Y1R7P4	Proline dehydrogenase (Fragment)
14700000	(R)IECQSHRLTVEDPVTVEYITR(Y)	Free Acid	C:Carbamidomethylation	848.94	2545.27	4.83	27233.4	7.87	PRUDU	A0A5E4E2V9	Proteasome subunit alpha type
133000000	(R)VTTDAQFQKWRAAYASAIPDDVR(V)	Free Acid		870.19	2609.31	6.01	50942.1	10.03	PRUDU	A0A4Y1RUC6	Protein kinase family protein with leucine-rich repeat domain (Fragment)
88100000	(R)KDRPDLGTVVLPSLNKWR(E)	Free Acid		698.95	2094.18	9.99	77439.3	6.39	PRUDU	A0A4Y1R3Q3	Protein kinase protein with adenine nucleotide alpha hydrolases-like domain
59900000	(R)IATAKELPGESVAVMRFWALK(E)	Free Acid		772.84	2317.27	8.59	70391.6	5.41	PRUDU	A0A4Y1RHK9	Protein kinase superfamily protein
61900000	(R)AMRMALDAK(N)	Free Acid		1006.48	1006.52	8.79	37923.8	6.87	PRUDU	A0A4Y1RCB0	Protein kinase superfamily protein with octicosapeptide/Phox/Bem1p domain
166000000	(R)GNLDFVQPPR(G)	Free Acid		571.86	1142.6	5.84	63358.3	6.6	PRUDU	Q43607	Prunin 1 Pru du 6
76100000	(R)NLQGQNDNRNQIIR(V)	Free Acid		842.38	1682.87	9.6	63393.4	6.84	PRUDU	E3SH28	Prunin 1 Pru du 6.0101
390000000	(R)NLQGQDDNRNEIVR(V)	Free Acid		557.63	1670.82	4.56	57232.8	5.45	PRUDU	E3SH29	Prunin 2 (Fragment)
40500000	(K)ENKDTQEALGIIAKMLGIQPR(S)	Free Acid		775.72	2325.26	6.28	69751.5	5.95	PRUDU	A0A4Y1RQY8	Pseudouridine synthase family protein
53800000	(K)LQAFIHPMLIVVLLASSSR(I)	Free Acid		699.39	2095.21	9.75	46043.5	9.68	PRUDU	A0A4Y1QSF9	Repressor of lrx1
35500000	(K)TVLMLLHPNEPKSMGSLLTQK(D)	Free Acid		779.97	2337.27	8.29	47693.9	9.85	PRUDU	A0A5H2XTR8	Reticulon family protein
27000000	(K)LTALIIYIDNMIVTGDDQAEIESLQK(Y)	Free Acid		969.77	2906.51	3.77	32253.1	5.85	PRUDU	A0A4Y1RG46	Reverse transcriptase Ty1/copia-type domain-containing protein (Fragment)
18000000	(R)YGPAVPGIGSASSESGPASADSK(V)	Free Acid		697.78	2091.98	4.37	16893.2	9.04	PRUDU	A0A5E4GCC6	Ribosomal_L12 domain-containing protein (Fragment)
122000000	(K)VAEAGIIPVLVQLLASGTALTKQK(A)	Free Acid		807.46	2420.45	8.56	75894.7	6.33	PRUDU	A0A4Y1R2Q8	RING-type E3 ubiquitin transferase
554000000	(-)MVGNIGAAKLALEKNGFALPQYCDSAK(V)	Free Acid	C:Carbamidomethylation	956.42	2866.46	8.19	35151.8	7.8	PRUDU	A0A4Y1RKU3	RmlC-like cupins superfamily protein
140000000	(R)TIEPNGLHLPSYVNAPQLIYIVR(G)	Free Acid		869.95	2607.43	6.41	57243.1	5.44	PRUDU	A0A4Y1S2I9	RmlC-like cupins superfamily protein (Fragment)
59100000	(K)LNDTGSAVKTSR(Y)	Free Acid		625.15	1248.65	8.75	30633.4	9.24	PRUDU	A0A5H2Y8F8	RNA binding RRM/RBD/RNP motifs family protein
1040000000	(R)TVCAVNIAWVTPILDK(V)	Free Acid	C:Carbamidomethylation	900.16	1799.97	5.5	79430.4	6.26	PRUDU	A0A5E4EBK1	RNA helicase
46000000	(R)DDQNILGRSSGSIHGSPGPGRTR(K)	Free Acid		788.88	2364.18	9.52	50520.3	9.02	PRUDU	A0A4Y1R7J7	RNA-binding family protein with RRM/RBD/RNP motifs
34400000	(R)VQISAQRYEDNYTEFTR(E)	Free Acid		707.19	2120	4.68	54322.6	9.56	PRUDU	A0A4Y1RAW4	SecY protein transport family protein
11900000	(R)GVLSSQGCIHADNAKIPR(W)	Free Acid	C:Carbamidomethylation	641.34	1922.99	8.76	79606.6	5.88	PRUDU	A0A4Y1RLC4	Seed imbibition 1
23000000	(K)EIKKPNFYIPSIDMHFGEER(N)	Free Acid		817.44	2450.22	5.53	23512.7	5.58	PRUDU	A0A4Y1RW62	SKP1 interacting partner 1
193000000	(R)IQNQGLDVIPK(I)	Free Acid		613.05	1224.69	5.84	102146	6.19	PRUDU	A0A5E4G7A4	Sucrose synthase (Fragment)
30500000	(K)ERHAGDLGNVVAGPDGVAEVSLK(D)	Free Acid		763.91	2290.18	4.75	15957.6	8.14	PRUDU	A0A5E4G7U0	Superoxide dismutase [Cu-Zn]
21600000	(K)DEGINSSGVAVEASATVPPGK(N)	Free Acid		662.37	1984.98	4.14	52762.2	9.59	PRUDU	A0A4Y1RT47	Targeting protein for Xklp2 protein family
54600000	(R)ALSEARQQLKK(L)	Free Acid		636.83	1271.74	9.99	63828.4	9.45	PRUDU	A0A4Y1RMR8	Tetratricopeptide repeat-containing protein
95700000	(K)SYQTISLESSDDSSKETTK(E)	Free Acid		702.76	2105.97	4.31	206318	6.37	PRUDU	A0A4Y1R0M9	Tetratricopeptide repeat-like superfamily protein
174000000	(K)VPEGFRLPEAAKKPR(G)	Free Acid		565.67	1694.97	9.99	38092.3	9.25	PRUDU	A0A4Y1QS43	Transposable element protein
31100000	(K)VVPGSEISFFK(N)	Free Acid		403.65	1209.65	5.97	47072.5	4.68	PRUDU	A0A4Y1RKX2	TRAUCO protein
20500000	(R)FLNLKNLDSINGAERINSWVDSMR(A)	Free Acid		931.23	2792.41	6.12	42770.6	9.26	PRUDU	A0A5E4GCR0	Trehalose 6-phosphate phosphatase
34900000	(K)GGLHICFPVNGKFSGVFKENK(R)	Free Acid	C:Carbamidomethylation	778.94	2335.2	9.7	116056	6.82	PRUDU	A0A5E4F749	tRNA(Phe) (4-demethylwyosine(37)-C(7)) aminocarboxypropyltransferase
45100000	(K)GAEAKALADPMSK(I)	Free Acid		644.93	1288.66	6.07	28214.6	7.89	PRUDU	A0A5E4EYT5	tRNA-intron lyase
66700000	(K)EVLGDSPSDCTIEGNNQEK(I)	Free Acid	C:Carbamidomethylation	697.95	2091.91	3.83	175155	5.36	PRUDU	A0A4Y1RIG7	Ubiquitin carboxyl-terminal hydrolase-related protein
21000000	(K)RVLVRDLAEQLEK(C)	Free Acid		785.31	1568.91	6.18	98071.4	9.66	PRUDU	A0A4Y1QPY9	UB-like protease 1A (Fragment)
12100000	(K)QNGPFLYAIAEELEAKIKEEVTK(R)	Free Acid		874.17	2620.39	4.65	91205	8.47	PRUDU	A0A4Y1RPN8	U-box domain-containing protein kinase family protein
53500000	(R)GADVEVRIAR(I)	Free Acid		543.42	1085.61	6.07	55612.5	8.89	PRUDU	A0A5H2Y219	UDP-glucuronic acid decarboxylase 1 (Fragment)
80100000	(K)GGSKNGTAGDKSTSDR(A)	Free Acid		513.29	1537.72	8.59	36479.4	9.8	PRUDU	A0A4Y1R805	Uncharacterized GPI-anchored protein
105000000	(K)SALPVEIADDDDARAFIFESR(L)	Free Acid		779.87	2337.14	3.96	20955.3	4.61	PRUDU	A0A4Y1QNU3	Uncharacterized protein
27700000	(-)MEHVHVRWR(L)	Free Acid		417.23	1249.64	9.39	9830	6.83	PRUDU	A0A5H2Y8J6	VASt domain-containing protein
77800000	(R)FFKEQMK(K)	Free Acid		958.32	957.486	8.59	93425.1	6.12	PRUDU	A0A5E4F447	V-type proton ATPase subunit a
